# Supplementary material for: Electrode reconstruction strategy for oxygen evolution reaction: maintaining Fe-CoOOH phase with intermediate-spin state during electrolysis
Source: Nat Commun. 2022 Feb 1;13:605. doi: 10.1038/s41467-022-28260-5 (PMC8807628; doi:10.1038/s41467-022-28260-5)
Supplement: Supplementary file 2 — Source Data [file 41467_2022_28260_MOESM2_ESM.xlsx]

## Sheet: Figure 2a
Figure 2a
Photon Energy (eV)	CF-FeSO	CF-SO	CF-O
770	6.50043	22.1626	45.7086
770.1	6.49496	22.2203	45.6698
770.2	6.46966	22.195	45.6969
770.3	6.45528	22.2104	45.6506
770.4	6.49143	22.2299	45.6775
770.5	6.42233	22.2309	45.6987
770.6	6.40909	22.2186	45.715
770.7	6.48504	22.2069	45.7077
770.8	6.48187	22.2248	45.7099
770.9	6.39812	22.2385	45.6754
771	6.45466	22.2314	45.7092
771.1	6.49236	22.1293	45.6551
771.2	6.42341	22.2784	45.7402
771.3	6.46671	22.2195	45.6982
771.4	6.46116	22.1981	45.7029
771.5	6.52601	22.3389	45.7174
771.6	6.48582	22.1316	45.7048
771.7	6.45379	22.1984	45.6788
771.8	6.54515	22.2583	45.6939
771.9	6.48373	22.2358	45.737
772	6.45804	22.275	45.7005
772.1	6.46117	22.192	45.7075
772.2	6.49528	22.262	45.6267
772.3	6.51214	22.2057	45.7306
772.4	6.44669	22.281	45.6966
772.5	6.4948	22.1781	45.712
772.6	6.5045	22.2403	45.6975
772.7	6.40131	22.2603	45.7462
772.8	6.46925	22.1853	45.7483
772.9	6.43092	22.2645	45.6945
773	6.45926	22.2766	45.7247
773.1	6.42003	22.2408	45.7721
773.2	6.46685	22.2439	45.7191
773.3	6.54497	22.2459	45.7145
773.4	6.40709	22.2865	45.6632
773.5	6.5197	22.3048	45.7688
773.6	6.53969	22.308	45.725
773.7	6.45721	22.2498	45.763
773.8	6.50879	22.2545	45.7745
773.9	6.46559	22.2978	45.7424
774	6.43261	22.3063	45.7394
774.1	6.53886	22.4079	45.7948
774.2	6.49342	22.2651	45.7578
774.3	6.4775	22.3047	45.7862
774.4	6.58609	22.3492	45.8188
774.5	6.52365	22.3737	45.8026
774.6	6.4851	22.3144	45.7708
774.7	6.47659	22.3832	45.7581
774.8	6.54271	22.2751	45.8954
774.9	6.4615	22.4103	45.8083
775	6.47341	22.3568	45.8503
775.1	6.52202	22.4286	45.8771
775.2	6.49656	22.3234	45.8674
775.3	6.52004	22.424	45.8446
775.4	6.58873	22.4035	45.8809
775.5	6.57323	22.5045	45.8881
775.6	6.52933	22.4195	45.8838
775.7	6.49956	22.4365	45.9123
775.8	6.52664	22.4593	45.9087
775.9	6.63314	22.4899	46.0332
776	6.63141	22.4725	45.9915
776.1	6.54163	22.5736	45.9815
776.2	6.64433	22.6156	46.0129
776.3	6.59631	22.5956	46.0275
776.4	6.58231	22.6522	46.1165
776.5	6.69341	22.6821	46.1734
776.6	6.64259	22.6809	46.1596
776.7	6.68026	22.7509	46.2701
776.8	6.80407	22.8017	46.2279
776.9	6.70792	22.845	46.3777
777	6.83588	22.9562	46.4435
777.1	6.92243	23.0971	46.6468
777.2	6.87094	23.1323	46.7095
777.3	6.98545	23.2826	46.9298
777.4	7.1029	23.5833	47.1124
777.5	7.19173	23.7476	47.5799
777.6	7.43324	24.1561	48.025
777.7	7.6613	24.6848	48.6022
777.8	7.98425	25.3342	49.4684
777.9	8.22099	25.9434	50.3033
778	8.53408	26.83	51.1322
778.1	8.85	27.5849	52.1016
778.2	9.12787	28.2144	52.8058
778.3	9.56972	28.9112	53.7421
778.4	9.86607	29.5995	54.4796
778.5	10.4079	30.2839	55.3601
778.6	10.8481	30.9542	55.8916
778.7	11.2636	31.5802	56.6005
778.8	11.694	32.2335	57.4148
778.9	12.3012	33.0633	58.1165
779	12.8536	34.1116	59.4459
779.1	13.5175	35.1398	60.5201
779.2	14.3066	36.6262	62.2511
779.3	14.828	37.7448	63.4715
779.4	15.6711	38.6897	64.9007
779.5	16.1113	39.7506	65.8908
779.6	16.5386	40.4864	66.8316
779.7	17.1208	41.2037	67.4381
779.8	17.3975	41.123	67.9013
779.9	17.4118	41.7002	67.8277
780	17.5263	41.4162	67.9707
780.1	17.7277	41.5699	67.6441
780.2	17.8056	41.4413	67.3636
780.3	17.7636	41.4838	67.3233
780.4	18.0123	41.7919	67.0108
780.5	18.5861	41.9091	67.131
780.6	19.0789	42.3263	66.9649
780.7	19.6699	43.0166	67.5072
780.8	20.7327	43.7302	67.3892
780.9	21.6006	45.0044	67.9262
781	22.6722	45.4645	68.2894
781.1	23.95	46.5058	68.7728
781.2	25.0527	47.9422	68.6504
781.3	26.2786	48.688	68.9954
781.4	27.3463	49.3695	68.4273
781.5	28.0067	50.2199	68.1729
781.6	28.2654	50.1243	66.9576
781.7	28.4203	50.3506	66.5029
781.8	27.7793	49.72	65.486
781.9	27.4074	49.0719	64.597
782	26.7337	48.183	63.7284
782.1	25.2829	46.9125	62.7274
782.2	24.2483	45.4797	61.5735
782.3	23.1502	44.0543	60.5454
782.4	21.7206	42.3267	59.5249
782.5	20.6856	40.8278	58.2757
782.6	19.7745	39.9285	57.7554
782.7	19.0153	38.4711	57.0002
782.8	18.2749	37.7234	56.4375
782.9	17.6747	36.7307	55.8819
783	17.1841	36.1114	55.7166
783.1	16.6116	35.6951	55.0483
783.2	16.2367	34.9704	54.9887
783.3	16.0407	34.6876	54.6838
783.4	15.6458	34.127	54.3127
783.5	15.1573	33.6546	54.2159
783.6	14.8554	33.4043	53.6702
783.7	14.828	33.0832	53.5648
783.8	14.4625	32.6219	52.9702
783.9	14.0444	32.0975	52.6995
784	13.6605	31.7803	52.2795
784.1	13.4571	31.1667	51.8225
784.2	12.9304	30.8747	51.413
784.3	12.4927	30.0759	50.9134
784.4	12.358	29.6333	50.6083
784.5	11.6528	29.1675	50.2842
784.6	11.4881	28.9332	49.9962
784.7	11.1846	28.2749	49.6314
784.8	10.7373	28.0001	49.4775
784.9	10.5755	27.5987	49.1266
785	10.306	27.1774	49.0167
785.1	10.0883	27.0791	48.7246
785.2	9.96421	26.7232	48.6127
785.3	9.74609	26.5834	48.4799
785.4	9.60112	26.3077	48.4004
785.5	9.39217	26.2909	48.2229
785.6	9.39434	26.0303	48.1929
785.7	9.10511	25.8697	48.0395
785.8	9.0984	25.7179	48.0741
785.9	9.05959	25.623	47.8762
786	8.93986	25.6271	47.8408
786.1	8.85716	25.3298	47.7692
786.2	8.76851	25.3669	47.8209
786.3	8.70381	25.1939	47.6709
786.4	8.5941	25.2223	47.6451
786.5	8.49393	25.0171	47.6637
786.6	8.46542	24.9962	47.5794
786.7	8.37257	24.9114	47.5371
786.8	8.36812	24.8644	47.5162
786.9	8.31706	24.7608	47.5294
787	8.27184	24.8697	47.462
787.1	8.21918	24.6665	47.469
787.2	8.12753	24.6647	47.3317
787.3	8.13488	24.5483	47.3399
787.4	8.14843	24.6226	47.2874
787.5	8.07117	24.4647	47.3378
787.6	8.14706	24.5194	47.3234
787.7	8.01302	24.5469	47.3461
787.8	7.95722	24.405	47.2394
787.9	7.99715	24.3543	47.3078
788	8.04592	24.4123	47.2
788.1	7.96017	24.4706	47.2677
788.2	7.84356	24.3427	47.1929
788.3	7.87207	24.3818	47.27
788.4	7.94925	24.2875	47.2133
788.5	7.91148	24.3207	47.2956
788.6	7.86756	24.4275	47.233
788.7	7.93916	24.2774	47.3085
788.8	7.91844	24.2732	47.2901
788.9	7.89585	24.3851	47.2944
789	7.90991	24.3374	47.2993
789.1	7.92177	24.3398	47.2376
789.2	7.92448	24.393	47.2763
789.3	7.91743	24.3119	47.3117
789.4	7.92891	24.2756	47.3188
789.5	7.96917	24.4927	47.2679
789.6	7.94863	24.3496	47.2242
789.7	7.86034	24.356	47.3514
789.8	7.97188	24.4051	47.3369
789.9	8.03968	24.3773	47.3412
790	8.02889	24.508	47.386
790.1	8.08091	24.3339	47.3809
790.2	8.02816	24.4783	47.4062
790.3	8.02335	24.5082	47.3599
790.4	7.98266	24.5695	47.3811
790.5	8.05236	24.6219	47.4722
790.6	8.0422	24.5166	47.3878
790.7	8.02392	24.6338	47.4966
790.8	8.04689	24.5414	47.4524
790.9	8.23885	24.5582	47.4654
791	8.03796	24.5073	47.5315
791.1	8.03331	24.6836	47.498
791.2	8.16501	24.5871	47.5536
791.3	8.11379	24.6869	47.5306
791.4	8.078	24.6266	47.5449
791.5	8.10624	24.6897	47.561
791.6	8.10131	24.6395	47.6736
791.7	8.06997	24.6586	47.5646
791.8	8.14239	24.6666	47.6588
791.9	8.09855	24.7467	47.6755
792	8.25982	24.7825	47.6954
792.1	8.1843	24.8547	47.6842
792.2	8.18739	24.8411	47.7844
792.3	8.17728	24.8873	47.7394
792.4	8.28122	24.8663	47.856
792.5	8.34782	24.9404	47.8973
792.6	8.25701	25.0077	47.905
792.7	8.28196	25.0594	48.0508
792.8	8.35289	25.1338	48.0557
792.9	8.39675	25.1758	48.3284
793	8.41698	25.407	48.3137
793.1	8.54423	25.4588	48.3621
793.2	8.7064	25.6273	48.6183
793.3	8.72162	25.6622	48.6921
793.4	8.74485	25.8349	48.7945
793.5	8.9651	25.9375	49.0703
793.6	9.00985	26.2289	49.1444
793.7	9.08711	26.3956	49.5449
793.8	9.29868	26.6428	49.699
793.9	9.53939	26.9781	50.0182
794	9.70259	27.1806	50.2892
794.1	9.83635	27.6545	50.7112
794.2	10.1895	28.0509	51.2462
794.3	10.4078	28.5515	51.5197
794.4	10.6764	28.8614	52.0802
794.5	11.0729	29.459	52.632
794.6	11.4592	30.0179	53.0978
794.7	11.7426	30.615	53.91
794.8	12.0242	31.1274	54.283
794.9	12.5817	31.7795	54.8472
795	12.9611	32.3319	55.3154
795.1	13.4925	33.073	55.8768
795.2	14.1159	33.4463	56.1406
795.3	14.9048	34.5829	56.745
795.4	15.6168	35.0786	56.9808
795.5	16.5398	35.9934	57.4302
795.6	17.2383	36.8621	57.8502
795.7	17.965	37.774	58.207
795.8	18.6188	38.4059	58.5115
795.9	19.2577	39.0137	58.7147
796	19.8723	39.1834	58.6637
796.1	19.7329	39.4365	58.6895
796.2	19.6355	39.5892	58.268
796.3	19.424	39.3761	57.934
796.4	19.0051	38.7497	57.6825
796.5	18.2305	38.1131	56.8613
796.6	17.7265	37.2515	56.4544
796.7	17.0322	36.393	55.7573
796.8	16.2668	35.585	55.2024
796.9	15.734	35.1418	54.7493
797	15.2356	34.2315	54.2474
797.1	14.9306	33.7201	53.7878
797.2	14.7295	33.2098	53.7054
797.3	14.444	32.8791	53.3691
797.4	14.087	32.5646	53.1476
797.5	13.9834	32.3622	53.0733
797.6	13.697	32.0536	52.7933
797.7	13.3507	31.6606	52.6499
797.8	13.2364	31.5887	52.3095
797.9	13.1664	31.2206	52.1884
798	12.7648	30.8325	51.8972
798.1	12.6581	30.5242	51.7549
798.2	12.2326	30.2686	51.364
798.3	11.9571	29.7656	51.3391
798.4	11.7833	29.5056	51.0074
798.5	11.5649	29.2267	50.905
798.6	11.4152	28.9563	50.7887
798.7	11.139	28.7275	50.4803
798.8	10.9211	28.5591	50.3124
798.9	10.718	28.3869	50.2086
799	10.8394	28.2179	50.0546
799.1	10.5895	28.0175	49.9283
799.2	10.4205	27.831	49.9748
799.3	10.3194	27.708	49.8103
799.4	10.3297	27.5306	49.6988
799.5	10.2528	27.5828	49.6851
799.6	10.0639	27.2536	49.536
799.7	9.99577	27.2462	49.5837
799.8	10.0611	27.3862	49.4573
799.9	9.97507	27.0997	49.4894
800	9.98385	27.1625	49.4798

## Sheet: Figure 2b
Figure 2b
Photon Energy (eV)	CF-FeSO	CF-SO	CF-O
517.5	3.36415	5.8195	9.96715
517.6	3.37534	5.81595	9.97804
517.7	3.37734	5.8531	9.95485
517.8	3.33292	5.86735	9.95046
517.9	3.32824	5.84752	9.98353
518	3.32009	5.83539	9.94028
518.1	3.36518	5.80084	9.93206
518.2	3.37377	5.79054	9.94793
518.3	3.30682	5.77241	9.95842
518.4	3.33521	5.82219	9.97115
518.5	3.36051	5.87906	9.96603
518.6	3.37191	5.84376	9.92885
518.7	3.34826	5.83069	9.9571
518.8	3.3628	5.84426	9.93185
518.9	3.3518	5.79493	9.94563
519	3.34449	5.81162	9.96413
519.1	3.35137	5.80282	9.93003
519.2	3.34747	5.80167	9.93666
519.3	3.37797	5.83238	9.95905
519.4	3.37331	5.84067	9.94562
519.5	3.36879	5.85007	9.95066
519.6	3.38557	5.8611	9.96462
519.7	3.39286	5.86736	9.98107
519.8	3.38232	5.83315	9.92949
519.9	3.37186	5.86657	9.92643
520	3.37307	5.8357	9.95164
520.1	3.34497	5.87476	9.97032
520.2	3.33428	5.83738	9.95867
520.3	3.37117	5.85507	9.95787
520.4	3.38229	5.83468	9.93708
520.5	3.31205	5.811	9.96121
520.6	3.39784	5.87758	9.92206
520.7	3.38994	5.83331	9.95303
520.8	3.34635	5.84238	9.95425
520.9	3.34905	5.84273	9.94714
521	3.34351	5.82398	9.94367
521.1	3.38566	5.79258	9.93796
521.2	3.33491	5.83309	9.94448
521.3	3.37147	5.82641	9.95149
521.4	3.34194	5.81374	9.98242
521.5	3.39656	5.80953	9.97874
521.6	3.38475	5.81791	9.97982
521.7	3.33417	5.83654	9.95694
521.8	3.37112	5.86467	9.93122
521.9	3.38971	5.8673	9.99009
522	3.35691	5.88043	9.95369
522.1	3.34112	5.90874	9.97278
522.2	3.32102	5.87292	9.96282
522.3	3.36141	5.88556	9.94742
522.4	3.35224	5.85825	9.96516
522.5	3.34794	5.87239	9.95276
522.6	3.35888	5.85877	9.95908
522.7	3.33145	5.88848	9.96983
522.8	3.37195	5.82768	9.96275
522.9	3.3695	5.83115	9.93463
523	3.37196	5.83266	9.93957
523.1	3.37829	5.83846	9.95248
523.2	3.36889	5.83981	9.93756
523.3	3.36972	5.83631	9.942
523.4	3.39414	5.8742	9.9761
523.5	3.33438	5.87256	9.97086
523.6	3.34005	5.85373	9.94026
523.7	3.33071	5.86723	9.93768
523.8	3.34448	5.84221	9.95647
523.9	3.37075	5.85244	9.96201
524	3.35308	5.90144	9.99138
524.1	3.34734	5.86337	9.95893
524.2	3.36778	5.87466	9.97491
524.3	3.37072	5.86263	9.94811
524.4	3.37888	5.83956	9.93785
524.5	3.34269	5.88012	9.94385
524.6	3.39964	5.87782	9.95976
524.7	3.36033	5.83898	9.95086
524.8	3.38508	5.86412	9.961
524.9	3.40254	5.89342	9.95797
525	3.34962	5.86101	9.96687
525.1	3.42481	5.85513	9.94589
525.2	3.37448	5.90022	9.95819
525.3	3.34683	5.85065	9.96365
525.4	3.38308	5.88604	9.97263
525.5	3.35017	5.9046	9.97697
525.6	3.41412	5.86948	9.96868
525.7	3.39216	5.84188	9.94471
525.8	3.39235	5.90767	9.9595
525.9	3.39734	5.8535	9.96206
526	3.33596	5.86196	9.94988
526.1	3.34251	5.8949	9.93566
526.2	3.39936	5.89719	9.95128
526.3	3.39116	5.91746	9.95509
526.4	3.36547	5.90137	9.94322
526.5	3.37849	5.89465	9.95797
526.6	3.37138	5.90422	9.96097
526.7	3.37778	5.86576	9.98398
526.8	3.42693	5.87897	9.99454
526.9	3.40186	5.89151	9.95345
527	3.42003	5.92329	9.96019
527.1	3.37159	5.90777	9.97647
527.2	3.42148	5.90473	9.97147
527.3	3.42298	5.89587	9.96041
527.4	3.38919	5.88697	9.95837
527.5	3.39383	5.91949	9.97321
527.6	3.41237	5.94853	9.99328
527.7	3.38165	5.90568	10.0119
527.8	3.41285	5.92017	9.99545
527.9	3.47126	5.92612	10.0227
528	3.46134	5.88535	10.0205
528.1	3.45004	5.98063	10.0205
528.2	3.48099	5.95193	10.0334
528.3	3.47033	5.97692	10.0217
528.4	3.51233	5.98157	10.0408
528.5	3.59873	6.02547	10.0684
528.6	3.632	6.08708	10.1247
528.7	3.76053	6.18878	10.1961
528.8	3.89068	6.32734	10.3215
528.9	4.10567	6.45657	10.3423
529	4.31653	6.68309	10.4968
529.1	4.53273	6.89557	10.6389
529.2	4.90693	7.18234	10.8136
529.3	5.19883	7.54304	11.0099
529.4	5.73391	7.96156	11.1162
529.5	6.06983	8.34861	11.1981
529.6	6.48969	8.66174	11.3235
529.7	6.7049	8.9848	11.4083
529.8	7.04357	9.2511	11.4963
529.9	7.17797	9.39623	11.5987
530	7.29257	9.45918	11.5944
530.1	7.29178	9.48818	11.6149
530.2	7.24968	9.4288	11.6306
530.3	7.33505	9.41813	11.6954
530.4	7.26467	9.4185	11.7653
530.5	7.11534	9.39524	11.8004
530.6	7.02477	9.35835	11.8425
530.7	6.97095	9.3831	11.9281
530.8	6.93653	9.35304	12.0178
530.9	6.77643	9.24919	12.0564
531	6.88753	9.29937	12.1074
531.1	6.58906	9.18105	12.0551
531.2	6.5872	9.1477	12.0625
531.3	6.46816	9.10711	12.036
531.4	6.26726	8.92119	11.9643
531.5	6.31301	8.84216	11.9519
531.6	6.11057	8.7251	11.9507
531.7	6.02134	8.64309	11.9556
531.8	5.76974	8.55535	12.0004
531.9	5.75267	8.46607	12.0225
532	5.56814	8.43483	12.0628
532.1	5.53207	8.34456	12.1715
532.2	5.44187	8.29913	12.2782
532.3	5.34282	8.29909	12.4298
532.4	5.34548	8.27509	12.5735
532.5	5.23627	8.35744	12.7955
532.6	5.16537	8.38901	12.9532
532.7	5.16339	8.49761	13.1674
532.8	5.15598	8.58479	13.3174
532.9	5.17891	8.60894	13.5303
533	5.1293	8.73049	13.6266
533.1	5.16907	8.7533	13.7607
533.2	5.09329	8.86505	13.9274
533.3	5.15822	8.85108	13.9939
533.4	5.10235	8.891	14.0165
533.5	5.09027	8.91524	14.0428
533.6	5.10143	8.87187	13.9965
533.7	5.10224	8.85553	13.9885
533.8	5.05919	8.76693	13.9385
533.9	5.04514	8.68249	13.844
534	5.03724	8.60653	13.6646
534.1	5.03905	8.56098	13.5537
534.2	5.0373	8.6201	13.4275
534.3	5.04461	8.43123	13.3488
534.4	5.05056	8.39002	13.2495
534.5	5.02482	8.33693	13.2768
534.6	5.0439	8.37834	13.1773
534.7	5.06969	8.36954	13.1376
534.8	5.07192	8.39192	13.2022
534.9	5.18284	8.3876	13.1598
535	5.14621	8.43365	13.1288
535.1	5.24086	8.46563	13.1323
535.2	5.30115	8.46791	13.2061
535.3	5.23633	8.53279	13.2469
535.4	5.29767	8.54637	13.2501
535.5	5.42987	8.57971	13.2449
535.6	5.46656	8.58643	13.3947
535.7	5.52535	8.63399	13.4331
535.8	5.57567	8.81018	13.4875
535.9	5.63946	8.81495	13.4208
536	5.73065	8.86695	13.5182
536.1	5.74838	8.96524	13.601
536.2	5.8191	9.11426	13.7282
536.3	5.90062	9.17519	13.7459
536.4	5.8856	9.21894	13.8389
536.5	6.06458	9.26025	13.8655
536.6	6.07732	9.36353	13.943
536.7	6.10725	9.43422	13.9887
536.8	6.1568	9.47796	14.0555
536.9	6.27669	9.55003	14.1196
537	6.25477	9.65306	14.2388
537.1	6.3268	9.72317	14.3357
537.2	6.35628	9.75123	14.4275
537.3	6.34213	9.82247	14.5235
537.4	6.46	9.89557	14.525
537.5	6.53064	9.98466	14.574
537.6	6.61463	10.0006	14.6552
537.7	6.62572	10.045	14.7239
537.8	6.62183	10.1466	14.8397
537.9	6.71787	10.2515	14.893
538	6.73034	10.2973	14.9721
538.1	6.70956	10.27	15.0026
538.2	6.82234	10.3365	15.0098
538.3	6.74321	10.371	15.1052
538.4	6.82221	10.455	15.181
538.5	6.80726	10.5582	15.1781
538.6	6.89228	10.5127	15.2041
538.7	6.8956	10.5221	15.2559
538.8	6.99472	10.5639	15.27
538.9	6.97417	10.5568	15.3142
539	6.99309	10.6771	15.3611
539.1	7.07251	10.6508	15.4401
539.2	7.08049	10.7186	15.4187
539.3	7.03354	10.7707	15.5083
539.4	7.1313	10.7665	15.4548
539.5	7.21405	10.7947	15.4729
539.6	7.16204	10.8156	15.5257
539.7	7.30503	10.9007	15.5361
539.8	7.2759	10.938	15.612
539.9	7.29916	10.9504	15.6504
540	7.29044	11.0303	15.6916

## Sheet: Figure 2c
Figure 2c
Raman shift (cm-1)	CF-FeSO	CF-SO	CF-O
901.116	9679.36	10310.5	11949.7
899.909	9713.92	10339.4	11939.8
898.702	9703.98	10364.1	11915
897.494	9669.34	10262.5	11927.4
896.286	9661.88	10320.4	11947.1
895.078	9696.42	10320.2	11855.6
893.87	9755.64	10330.5	11944.5
892.662	9669.16	10342.8	11949.4
891.453	9730.84	10264	11924.7
890.245	9671.54	10288.7	11939.5
889.036	9708.51	10288.6	11946.9
887.827	9728.21	10350.5	11904.9
886.617	9735.55	10294.6	11909.8
885.408	9696.03	10286.2	11944.3
884.198	9686.11	10317.1	11956.6
882.988	9663.87	10308.7	11926.9
881.778	9688.48	10318.9	11958.9
880.567	9703.23	10300.2	11934.2
879.357	9668.67	10324.8	11966.2
878.146	9685.88	10271	11941.6
876.935	9703.08	10337	11892.2
875.723	9715.35	10320.3	11958.7
874.512	9705.44	10355.3	11963.6
873.3	9722.63	10367.5	11929.1
872.089	9727.5	10309.6	11929
870.876	9668.36	10328.1	11985.6
869.664	9697.85	10346.5	11936.4
868.452	9734.72	10307.2	11926.5
867.239	9739.59	10364.8	11980.6
866.026	9658.34	10317.3	11926.4
864.813	9675.52	10352.2	11973.1
863.6	9658.25	10352.1	11889.4
862.386	9736.91	10364.3	11928.7
861.172	9727.01	10362.1	11884.4
859.958	9692.54	10345.5	11913.9
858.744	9712.16	10326.8	11916.3
857.53	9699.82	10322.6	11938.4
856.315	9670.28	10367.8	11955.6
855.1	9672.7	10299.7	11945.7
853.885	9694.76	10309.9	11977.6
852.67	9687.34	10332.4	11928.4
851.455	9689.75	10365.2	11967.7
850.239	9721.62	10358.9	11945.6
849.023	9674.93	10317.6	11940.6
847.807	9669.97	10340.1	11916
846.591	9657.66	10329.7	11923.3
845.375	9677.24	10362.5	11893.9
844.158	9677.2	10339.7	11969.9
842.941	9689.42	10356	11933
841.724	9699.18	10368.2	11947.7
840.507	9696.67	10359.9	11964.8
839.289	9672.11	10335.1	11950.1
838.071	9691.67	10382.2	11950
836.854	9681.82	10357.4	11937.8
835.635	9716.08	10326.5	11979.4
834.417	9718.48	10346.9	11937.7
833.198	9718.43	10336.5	11898.4
831.98	9706.13	10305.6	11932.7
830.761	9698.73	10330.1	11915.5
829.542	9691.34	10332	11920.4
828.322	9681.5	10375	11935
827.103	9691.24	10374.8	11910.5
825.883	9620.23	10346	11908
824.663	9674.02	10345.9	11934.9
823.442	9683.76	10319.1	11900.6
822.222	9666.59	10310.8	11937.3
821.001	9666.55	10370.1	11927.5
819.781	9654.28	10376.1	11942.1
818.559	9651.79	10394.4	11934.7
817.338	9712.85	10365.6	11932.2
816.117	9712.8	10338.8	11873.5
814.895	9702.98	10355.1	11915.1
813.673	9671.17	10381.6	11949.2
812.451	9678.45	10401.9	11944.3
811.229	9649.1	10350.6	11946.7
810.006	9646.62	10385.2	11910
808.783	9688.08	10340.1	11917.3
807.56	9670.94	10366.6	11927
806.337	9629.41	10348	11961.2
805.114	9658.65	10364.3	11924.5
803.89	9665.93	10341.7	11926.9
802.666	9700.04	10329.3	11926.9
801.442	9636.58	10363.9	11931.7
800.218	9677.99	10333.1	11951.2
798.994	9721.83	10351.4	11936.5
797.769	9663.27	10328.8	11899.9
796.544	9687.6	10367.4	11946.2
795.319	9707.05	10351	11931.5
794.094	9694.82	10403.9	11899.8
792.868	9716.69	10346.6	11914.4
791.642	9670.36	10291.4	11885.1
790.417	9701.98	10311.7	11943.6
789.19	9672.71	10393.1	11924
787.964	9665.36	10358.4	11911.8
786.738	9653.14	10382.7	11928.8
785.511	9650.67	10360.1	11914.2
784.284	9687.13	10360	11928.8
783.057	9699.24	10329.3	11914.1
781.829	9682.17	10345.5	11909.2
780.602	9696.71	10367.7	11948.1
779.374	9626.14	10377.8	11940.8
778.146	9677.16	10290.1	11887.2
776.917	9689.27	10324.6	11923.7
775.689	9652.77	10369.3	11923.6
774.46	9652.73	10316.2	11901.7
773.231	9681.84	10336.4	11962.4
772.002	9701.23	10305.8	11921.1
770.773	9708.46	10279.2	11916.2
769.544	9620.99	10370.6	12006
768.314	9701.08	10338	11916.1
767.084	9635.48	10378.5	11933.1
765.854	9679.13	10417	11906.3
764.623	9696.07	10384.3	11942.7
763.393	9749.41	10367.9	11942.7
762.162	9698.4	10349.5	11908.7
760.931	9686.22	10365.6	11928
759.7	9693.45	10369.6	11940.1
758.468	9669.16	10341	11877
757.237	9690.93	10377.4	11937.6
756.005	9734.51	10369.2	11947.3
754.773	9656.9	10407.6	11954.5
753.54	9731.98	10409.5	11915.7
752.308	9734.35	10370.8	11942.3
751.075	9702.8	10393	11927.7
749.842	9668.84	10419.2	11913.2
748.609	9673.64	10421.1	11908.3
747.376	9666.33	10410.8	11968.8
746.142	9661.45	10360	11925.2
744.908	9637.2	10386.2	11893.7
743.674	9700.08	10394.2	11937.2
742.44	9724.23	10430.5	11925.1
741.206	9692.72	10402	11917.8
739.971	9639.46	10424.1	11915.3
738.736	9699.88	10413.9	11920.1
737.501	9690.16	10401.6	11924.9
736.266	9665.94	10472.3	11910.4
735.031	9661.06	10423.6	11939.3
733.795	9702.1	10372.8	11939.3
732.559	9670.64	10401	11958.6
731.323	9668.18	10445.4	11944.1
730.087	9668.13	10406.8	11922.3
728.85	9704.32	10457.2	11883.6
727.613	9697.02	10424.7	11907.7
726.376	9682.48	10428.6	11931.8
725.139	9696.92	10452.7	11960.8
723.902	9646.19	10416.2	11917.3
722.664	9718.54	10410	11917.2
721.426	9687.12	10428.1	11902.7
720.188	9667.78	10438	11907.5
718.95	9694.26	10472.2	11854.4
717.712	9732.8	10494.2	11979.8
716.473	9711.04	10492.1	11941.2
715.234	9648.31	10443.5	11950.8
713.995	9689.25	10520	11924.2
712.755	9689.2	10471.4	11914.5
711.516	9660.24	10513.6	11931.4
710.276	9660.19	10555.8	11904.8
709.036	9717.96	10515.3	11936.1
707.796	9676.97	10509.1	11938.5
706.556	9667.29	10533.2	11921.6
705.315	9710.58	10514.9	11916.7
704.074	9684.05	10609.4	11943.2
702.833	9650.31	10667.6	11923.9
701.592	9688.77	10744	11919
700.35	9693.53	10806.2	11950.3
699.109	9647.78	10834.2	11938.2
697.867	9604.44	10918.5	11914.1
696.625	9676.55	11029	11914.1
695.382	9671.7	11063	11952.5
694.14	9695.69	11257.9	11969.3
692.897	9712.47	11320	11914
691.654	9710.01	11299.5	11940.4
690.411	9690.74	11329.4	11921.1
689.168	9685.89	11351.2	11947.5
687.924	9683.44	11200.2	11954.7
686.68	9671.38	11149.6	11899.4
685.436	9664.13	11058.9	11949.8
684.192	9664.09	10990.4	11916.1
682.947	9697.65	10990.1	11959.3
681.703	9685.6	10997.9	11954.4
680.458	9675.96	10935.4	11959.2
679.213	9675.91	10993.4	11956.8
677.967	9668.67	10922.9	11915.9
676.722	9695.01	10888.6	11978.3
675.476	9639.8	10930.5	11908.7
674.23	9706.9	10938.3	11959
672.984	9649.31	10972.2	11918.2
671.737	9678.03	10945.9	11920.5
670.491	9668.4	10885.5	11925.3
669.244	9694.71	10889.2	11891.7
667.997	9680.29	10925.1	11927.6
666.749	9735.33	11013.1	11949.1
665.502	9692.17	10944.7	11932.3
664.254	9649.02	10970.5	11927.5
663.006	9716.01	10986.3	11922.7
661.758	9706.39	10972	11953.8
660.51	9730.27	10999.8	11946.5
659.261	9665.61	11065.7	11891.5
658.012	9651.21	11065.4	11927.3
656.763	9639.21	11051.1	11941.6
655.514	9660.69	11086.9	11951.2
654.265	9648.69	11038.6	11927.2
653.015	9708.42	11156.4	11920
651.765	9684.47	11148.1	11879.3
650.515	9677.25	11167.9	11924.7
649.265	9725	11217.6	11924.7
648.014	9701.05	11297.3	11903.1
646.763	9641.28	11347	11941.3
645.513	9669.9	11284.7	11891.1
644.261	9693.74	11310.4	11931.7
643.01	9674.58	11352	11919.7
641.758	9638.73	11441.6	11898.2
640.507	9691.2	11407.4	11864.7
639.254	9707.86	11461	11943.5
638.002	9676.79	11478.6	11945.8
636.75	9683.9	11478.3	11917.1
635.497	9712.48	11565.8	11890.9
634.244	9690.96	11561.4	11890.8
632.991	9657.53	11605	11938.5
631.738	9678.94	11608.6	11921.8
630.484	9640.76	11680.1	11928.9
629.23	9624.03	11607.9	11909.8
627.976	9654.97	11697.3	11919.3
626.722	9650.17	11736.8	11888.3
625.468	9695.39	11654.7	11985.9
624.213	9638.17	11650.4	11943
622.958	9666.71	11701.8	11878.6
621.703	9642.86	11689.5	11916.7
620.448	9673.76	11693.1	11864.3
619.192	9657.06	11668.9	11900
617.936	9657.01	11694.4	11919
616.68	9676.01	11690	11933.2
615.424	9711.65	11641.9	11942.7
614.168	9633.1	11653.5	11945
612.911	9671.11	11752.6	11921.2
611.654	9680.58	11708.5	11961.6
610.397	9663.89	11592.8	11935.4
609.14	9711.39	11576.5	11914
607.883	9675.69	11627.9	11942.5
606.625	9644.75	11669.2	11897.3
605.367	9692.23	11702.7	11928.1
604.109	9720.68	11660.6	11916.2
602.851	9666	11644.3	11939.9
601.592	9696.83	11721.4	11942.3
600.333	9675.41	11637.7	11923.2
599.074	9708.6	11734.6	11906.6
597.815	9653.96	11676.7	11906.5
596.555	9729.85	11678.3	11935
595.296	9729.8	11674	11946.8
594.036	9672.81	11635.9	11920.7
592.776	9653.79	11655.4	11932.5
591.515	9682.2	11603.5	11915.8
590.255	9651.33	11690.4	11920.5
588.994	9686.85	11674.1	11958.4
587.733	9658.36	11624.2	11918.1
586.472	9663.06	11715	11889.6
585.211	9691.45	11671.1	11941.7
583.949	9681.92	11722.2	11894.3
582.687	9658.19	11650.5	11927.4
581.425	9722.09	11725.5	11934.5
580.163	9712.57	11624.1	11934.5
578.9	9643.85	11653.4	11906
577.637	9648.55	11629.3	11910.7
576.374	9655.61	11666.6	11917.8
575.111	9667.4	11650.4	11969.8
573.848	9662.62	11667.8	11941.4
572.584	9686.23	11625.9	11957.9
571.32	9688.55	11629.5	11957.8
570.056	9648.3	11605.5	11936.5
568.792	9634.07	11593.2	11908.1
567.528	9648.22	11594.9	11950.6
566.263	9650.54	11515.5	11929.3
564.998	9655.23	11513.1	11931.6
563.733	9681.17	11463.4	11936.3
562.467	9685.85	11514.5	11978.8
561.202	9685.8	11480.5	11974
559.936	9695.2	11490.1	11922
558.67	9666.82	11527.3	11912.5
557.404	9669.14	11505.2	11919.6
556.137	9683.25	11489.1	11933.7
554.871	9699.73	11437.5	11917.2
553.604	9694.96	11407.5	11952.5
552.337	9694.91	11373.7	11954.8
551.069	9614.66	11403	11921.8
549.802	9730.19	11442.1	11997.2
548.534	9682.97	11481.2	11945.3
547.266	9668.78	11295.6	11966.5
545.998	9701.73	11417.5	11947.6
544.729	9652.19	11291	11959.3
543.46	9703.99	11326.2	11900.3
542.192	9659.17	11312.1	11956.9
540.922	9715.67	11390.6	11890.8
539.653	9656.73	11331.2	11923.8
538.384	9677.88	11269.9	11959.1
537.114	9699.03	11338.5	11970.8
535.844	9682.5	11306.7	11959
534.573	9680.1	11267	11949.5
533.303	9682.4	11315.9	11928.3
532.032	9672.94	11309.7	11916.5
530.761	9644.67	11242.5	11904.7
529.49	9644.63	11230.5	11902.3
528.219	9675.16	11267.5	11942.3
526.948	9672.76	11206.3	11930.5
525.676	9670.37	11255.2	11897.5
524.404	9658.57	11235.2	11944.5
523.132	9705.53	11166.2	11982.1
521.859	9656.13	11244.5	11928
520.586	9698.38	11116.5	11951.4
519.314	9684.24	11218.4	11892.7
518.04	9665.4	11212.2	11918.5
516.767	9709.97	11157	11925.5
515.494	9651.22	11245	11937.2
514.22	9658.22	11266.3	11911.3
512.946	9646.45	11311.2	11974.7
511.672	9676.91	11208.8	11946.4
510.397	9690.94	11259.6	11948.8
509.123	9679.17	11361.3	11944
507.848	9718.99	11455.1	11969.8
506.573	9716.59	11517.5	11936.9
505.297	9655.58	11462.3	11929.8
504.022	9695.39	11538.4	11904
502.746	9629.71	11573.3	11920.4
501.47	9709.35	11678.8	11925
500.194	9690.56	11539.3	11932
498.917	9667.08	11597.8	11913.2
497.641	9697.49	11550.4	11950.7
496.364	9666.99	11479.6	11948.3
495.087	9688.02	11434.2	11943.6
493.809	9699.68	11363.5	11950.6
492.532	9711.33	11292.7	11957.5
491.254	9638.73	11231.8	11985.6
489.976	9657.41	11274.5	11976.2
488.698	9662.04	11192.1	11908.3
487.419	9708.78	11164.4	12001.8
486.141	9654.94	11129	11938.6
484.862	9647.88	11052.4	11940.9
483.583	9673.56	11003.3	11915.1
482.303	9671.18	11032.4	11936.1
481.024	9666.46	10965.7	11891.7
479.744	9689.78	10895.1	11933.7
478.464	9664.03	10844.1	11943
477.184	9689.68	10810.7	11915
475.903	9673.28	10818.3	11959.3
474.623	9668.57	10759.5	11959.3
473.342	9712.89	10745.7	11956.9
472.061	9661.48	10757.2	11956.8
470.779	9698.78	10704.3	11900.8
469.498	9663.72	10632	11935.8
468.216	9712.68	10668.8	11954.4
466.934	9630.97	10664.7	11961.3
465.652	9672.92	10639.2	11926.3
464.369	9651.89	10629.3	11923.9
463.087	9665.83	10588.2	11942.6
461.804	9654.13	10529.5	11947.2
460.521	9670.41	10484.6	11923.8
459.237	9682.02	10542.8	11926.1
457.954	9670.32	10451.1	11972.7
456.67	9733.18	10550.3	11935.4
455.386	9656.25	10466.4	11961
454.102	9737.73	10489.6	11923.6
452.817	9684.11	10390.2	11979.5
451.533	9670.09	10442.6	11935.2
450.248	9691	10454.1	11902.6
448.963	9674.66	10374.2	11949.1
447.677	9672.28	10341	11904.8
446.392	9683.87	10340.9	11925.7
445.106	9683.82	10338.8	11976.9
443.82	9674.47	10354.3	11939.6
442.533	9695.36	10303.6	11918.6
441.247	9672.06	10400.6	11941.9
439.96	9695.26	10342.2	11904.6
438.673	9699.86	10287.7	11948.8
437.386	9702.13	10324.5	11974.3
436.099	9699.76	10291.3	11895.2
434.811	9636.98	10297	11969.5
433.523	9692.69	10217.3	11957.9
432.235	9667.09	10246.3	11932.3
430.947	9662.4	10228.7	11946.2
429.658	9697.19	10265.5	12027.4
428.37	9706.42	10222.7	11934.5
427.081	9699.41	10234.2	11943.7
425.792	9694.72	10261.3	11948.3
424.502	9659.86	10224.3	11948.3
423.213	9680.7	10232	11959.9
421.923	9655.14	10229.9	11925
420.633	9650.46	10233.7	11962.1
419.342	9662.01	10200.6	11966.7
418.052	9664.28	10214.1	11943.5
416.761	9696.69	10246.9	11931.8
415.47	9668.83	10275.8	11934.1
414.179	9666.47	10260.2	11978.1
412.887	9694.23	10176.9	11922.4
411.596	9673.33	10186.5	11938.6
410.304	9645.49	10211.5	11947.8
409.012	9677.87	10228.8	11973.3
407.719	9721.81	10240.3	11936.2
406.427	9698.61	10238.3	11940.8
405.134	9689.3	10199.5	11913
403.841	9698.51	10220.6	11896.7
402.548	9686.89	10214.7	11905.9
401.254	9686.84	10201.1	11933.7
399.96	9665.98	10204.9	11926.7

## Sheet: Figure 2d
Figure 2d
Energy (eV)	Co foil	Raw CF	CF-O	CF-SO	CF-FeSO
7599.01	-0.20018	-0.00169	0.19907	0.3991	0.59901
7604	-0.20031	-0.00184	0.1988	0.39853	0.59776
7608.99	-0.20037	-0.00228	0.19834	0.398	0.59767
7614.02	-0.20049	-0.00244	0.19791	0.39769	0.59801
7618.97	-0.20049	-0.00252	0.19777	0.39751	0.59733
7624.03	-0.2005	-0.00313	0.19745	0.39739	0.59673
7629	-0.20052	-0.00352	0.19685	0.39751	0.59674
7633.98	-0.20057	-0.00361	0.19689	0.39744	0.59593
7638.99	-0.20056	-0.00327	0.19663	0.39719	0.59585
7644	-0.20054	-0.00291	0.19671	0.39715	0.59611
7648.97	-0.20052	-0.0026	0.19722	0.39723	0.59623
7654.02	-0.2004	-0.00204	0.19766	0.39778	0.59641
7658.99	-0.20032	-0.00188	0.19826	0.39847	0.59727
7660	-0.20028	-0.00175	0.19837	0.3986	0.59754
7661.03	-0.20025	-0.00155	0.19849	0.39877	0.59779
7661.99	-0.20019	-0.00133	0.19871	0.39897	0.59813
7663.01	-0.20017	-0.00106	0.19892	0.3992	0.59864
7663.98	-0.20016	-0.000776887	0.19917	0.3994	0.59908
7665	-0.20015	-0.000494047	0.1994	0.39963	0.59967
7666.05	-0.20009	-0.00028834	0.1996	0.39989	0.6001
7666.98	-0.20002	-7.29085e-05	0.19986	0.4001	0.60054
7668	-0.19997	0.000269849	0.20019	0.40034	0.60108
7668.97	-0.1999	0.000637184	0.20047	0.40058	0.60156
7670.02	-0.19984	0.00111	0.20076	0.40094	0.60178
7671	-0.19988	0.00159	0.20098	0.4012	0.60198
7672	-0.19975	0.00202	0.20122	0.40154	0.60239
7673.01	-0.19973	0.00252	0.20152	0.40198	0.60289
7673.98	-0.19962	0.0029	0.20193	0.40232	0.60318
7674.99	-0.19952	0.00327	0.20244	0.40272	0.60354
7676.02	-0.19942	0.0037	0.20298	0.40309	0.60388
7677.01	-0.19936	0.00405	0.2035	0.40347	0.60439
7677.95	-0.19927	0.00457	0.20415	0.40395	0.60473
7679	-0.19912	0.00522	0.20481	0.40456	0.60516
7680.02	-0.19906	0.00591	0.20539	0.40517	0.60577
7681.03	-0.19893	0.00661	0.20597	0.40581	0.60631
7681.99	-0.19874	0.00739	0.20656	0.4065	0.60702
7682.99	-0.19864	0.00824	0.20725	0.40731	0.60779
7683.98	-0.19852	0.00922	0.20805	0.40817	0.60851
7685	-0.19838	0.01023	0.20897	0.40915	0.60935
7686.02	-0.1981	0.01132	0.20984	0.41012	0.61024
7686.98	-0.19789	0.01253	0.2108	0.41118	0.61107
7688	-0.19769	0.01391	0.21193	0.41237	0.61215
7688.97	-0.19746	0.01533	0.21322	0.41372	0.61313
7689.39	-0.19736	0.01602	0.21378	0.41429	0.61357
7689.79	-0.19721	0.01667	0.21434	0.41486	0.61397
7690.22	-0.19714	0.01744	0.21494	0.41552	0.61443
7690.63	-0.19695	0.01822	0.21551	0.41613	0.61505
7690.98	-0.19686	0.01877	0.21609	0.4167	0.61551
7691.43	-0.19674	0.0197	0.21686	0.41755	0.61628
7691.78	-0.19655	0.02042	0.21759	0.41821	0.61692
7692.24	-0.19646	0.02133	0.2184	0.41905	0.61705
7692.55	-0.19638	0.02205	0.21902	0.41964	0.61774
7693.02	-0.19627	0.02317	0.21976	0.42063	0.61895
7693.42	-0.19617	0.02419	0.22045	0.42146	0.61973
7693.78	-0.19595	0.02515	0.22122	0.42238	0.62035
7694.17	-0.19573	0.02611	0.22208	0.4233	0.62105
7694.58	-0.19558	0.02727	0.22312	0.42426	0.62181
7695.04	-0.19535	0.02862	0.22412	0.42549	0.62284
7695.44	-0.1952	0.02984	0.22505	0.42663	0.62371
7695.78	-0.19499	0.03102	0.22602	0.42745	0.6244
7696.24	-0.19475	0.03254	0.22722	0.42895	0.62555
7696.59	-0.1945	0.03389	0.22832	0.43	0.62641
7697.03	-0.19424	0.0356	0.22965	0.43156	0.62758
7697.37	-0.19402	0.03704	0.23095	0.43278	0.62872
7697.83	-0.19373	0.03898	0.23254	0.43448	0.62995
7698.23	-0.19344	0.04099	0.23426	0.43616	0.63137
7698.62	-0.19309	0.04293	0.23579	0.43807	0.63283
7698.98	-0.19267	0.04497	0.23751	0.43962	0.63418
7699.37	-0.19231	0.04713	0.2395	0.44152	0.63558
7699.85	-0.19193	0.05011	0.24177	0.44423	0.6378
7700.2	-0.19155	0.05252	0.24373	0.44625	0.63962
7700.6	-0.19096	0.05537	0.24613	0.44861	0.64151
7701.03	-0.19041	0.05853	0.24878	0.45153	0.64366
7701.39	-0.18985	0.06206	0.25146	0.45444	0.64552
7701.78	-0.18925	0.06552	0.25468	0.45738	0.64803
7702.21	-0.18853	0.0699	0.25841	0.4614	0.65077
7702.61	-0.18778	0.0748	0.26225	0.4653	0.65387
7702.96	-0.18677	0.07965	0.26649	0.46964	0.657
7703.43	-0.1858	0.08684	0.27206	0.47568	0.66174
7703.77	-0.18458	0.09286	0.27733	0.4814	0.66562
7704.2	-0.1832	0.10226	0.28476	0.48827	0.67136
7704.61	-0.18147	0.11101	0.29316	0.49801	0.67775
7705.02	-0.1792	0.12372	0.30315	0.50834	0.68605
7705.41	-0.17683	0.13777	0.31496	0.52049	0.69451
7705.78	-0.17304	0.15481	0.33091	0.53554	0.70604
7706.23	-0.1689	0.18386	0.35333	0.55893	0.72499
7706.6	-0.16257	0.21364	0.37883	0.58458	0.74276
7706.99	-0.15324	0.25198	0.41448	0.61795	0.76925
7707.38	-0.14096	0.30598	0.46138	0.66407	0.80552
7707.81	-0.12264	0.36978	0.52025	0.72722	0.854
7708.2	-0.09761	0.43932	0.57745	0.78133	0.90088
7708.58	-0.06752	0.50023	0.63378	0.83606	0.93862
7709.02	-0.03449	0.56237	0.685	0.89522	0.97981
7709.35	0.00032	0.59954	0.72242	0.93237	1.00114
7709.83	0.03528	0.64073	0.75762	0.96426	1.02663
7710.19	0.06318	0.6669	0.78105	0.98914	1.04077
7710.64	0.0862	0.69191	0.80082	1.01235	1.05621
7711.02	0.10659	0.70641	0.81417	1.02646	1.06559
7711.4	0.12471	0.71733	0.82491	1.03804	1.07284
7711.77	0.1375	0.72547	0.8326	1.04569	1.07931
7712.2	0.14584	0.73144	0.83852	1.05183	1.0845
7712.56	0.15328	0.73451	0.84278	1.05523	1.08749
7713.03	0.15779	0.73844	0.84723	1.05979	1.09248
7713.37	0.16294	0.74182	0.85173	1.06329	1.09653
7713.8	0.16831	0.74812	0.85915	1.06968	1.10338
7714.2	0.17748	0.75641	0.86932	1.07855	1.11332
7714.61	0.18756	0.76735	0.88207	1.0906	1.12633
7715	0.20224	0.78019	0.8961	1.10328	1.14163
7715.39	0.2192	0.7932	0.91119	1.11637	1.15777
7715.8	0.23557	0.80458	0.9271	1.13117	1.1759
7716.23	0.25241	0.8181	0.94245	1.14677	1.19693
7716.58	0.26917	0.8289	0.95628	1.15827	1.21562
7717.01	0.28732	0.84097	0.97234	1.17373	1.24024
7717.41	0.30555	0.85273	0.98721	1.1882	1.26195
7717.76	0.32319	0.86276	1.00138	1.20008	1.28125
7718.23	0.34347	0.87411	1.01668	1.21525	1.30759
7718.57	0.36439	0.88251	1.02957	1.22676	1.32635
7719.04	0.38444	0.89464	1.04313	1.2421	1.35079
7719.36	0.40808	0.90147	1.05381	1.25156	1.36761
7719.83	0.43141	0.91099	1.06643	1.26593	1.39106
7720.19	0.45524	0.9185	1.07628	1.27609	1.40858
7720.61	0.47946	0.92822	1.08711	1.28903	1.42925
7721	0.50212	0.93497	1.09686	1.30017	1.44896
7721.41	0.5292	0.94355	1.10693	1.30929	1.46816
7721.8	0.55537	0.95132	1.1161	1.32048	1.48766
7722.16	0.58413	0.95941	1.12549	1.32991	1.50403
7722.61	0.60847	0.96666	1.13461	1.34156	1.52398
7723.03	0.6347	0.97346	1.142	1.35076	1.54094
7723.37	0.65969	0.97836	1.14808	1.35664	1.55289
7723.82	0.67789	0.98342	1.15364	1.36376	1.56815
7724.17	0.6936	0.98675	1.15802	1.36871	1.5793
7724.6	0.70624	0.9894	1.1611	1.3739	1.59079
7725.03	0.71525	0.99133	1.16341	1.37769	1.60218
7725.37	0.72008	0.99253	1.16492	1.38094	1.61161
7725.82	0.72289	0.99373	1.16583	1.38396	1.62285
7726.19	0.72398	0.99434	1.16669	1.38596	1.63261
7726.6	0.72381	0.99451	1.16698	1.38764	1.64094
7727.03	0.72282	0.99464	1.16681	1.38964	1.65091
7727.41	0.7213	0.99455	1.16632	1.391	1.65907
7727.8	0.71979	0.99469	1.16572	1.39233	1.66511
7728.18	0.71812	0.99486	1.16498	1.39294	1.6694
7728.57	0.71698	0.9948	1.16416	1.39351	1.67165
7729.02	0.71711	0.99516	1.16367	1.39379	1.67098
7729.37	0.71823	0.99588	1.16292	1.39388	1.66805
7729.82	0.72071	0.99716	1.16268	1.39304	1.66092
7730.22	0.72497	0.99815	1.16265	1.39238	1.65265
7730.58	0.73084	0.99939	1.16288	1.39191	1.64592
7731.03	0.73909	1.00113	1.16358	1.39095	1.63534
7731.42	0.74663	1.00266	1.16397	1.39017	1.6273
7731.77	0.75527	1.00395	1.1648	1.38967	1.61966
7732.22	0.76265	1.00554	1.16498	1.38855	1.61061
7732.59	0.76975	1.00653	1.16504	1.38749	1.60455
7733	0.77487	1.00671	1.16481	1.38619	1.59772
7733.39	0.77791	1.00683	1.1642	1.38517	1.59291
7733.8	0.77856	1.00635	1.16317	1.38358	1.5891
7734.19	0.77679	1.00575	1.16198	1.38196	1.58526
7734.61	0.77316	1.00453	1.16058	1.38037	1.58288
7735	0.76817	1.00304	1.15966	1.37886	1.58102
7735.4	0.76277	1.00184	1.15841	1.37785	1.57948
7735.81	0.75654	1.00048	1.15724	1.37626	1.57852
7736.22	0.75199	0.99962	1.15616	1.37518	1.57736
7736.59	0.74734	0.99848	1.1552	1.37423	1.5759
7737	0.74362	0.99779	1.15467	1.37312	1.57456
7737.44	0.74054	0.99677	1.15403	1.37223	1.57283
7737.78	0.73807	0.99642	1.15338	1.37161	1.5721
7738.17	0.73593	0.99588	1.15305	1.37079	1.57091
7738.62	0.73377	0.9951	1.15262	1.37027	1.56992
7738.97	0.73156	0.9943	1.15243	1.36925	1.56932
7739.36	0.72934	0.99367	1.15182	1.36837	1.56841
7739.81	0.7268	0.99302	1.15104	1.36776	1.56771
7740.22	0.72389	0.99216	1.15061	1.36686	1.56748
7740.56	0.72124	0.99175	1.14992	1.36619	1.56746
7741.04	0.7186	0.99091	1.14952	1.36552	1.56682
7741.42	0.71627	0.99061	1.14913	1.36522	1.56753
7741.81	0.71406	0.99006	1.14849	1.3648	1.56861
7742.2	0.71267	0.98988	1.14815	1.36459	1.56954
7742.58	0.71119	0.98971	1.14756	1.36461	1.57021
7742.97	0.71036	0.98949	1.14715	1.36443	1.57028
7743.44	0.70945	0.98925	1.14667	1.36413	1.57027
7743.79	0.70884	0.98913	1.14607	1.36392	1.56997
7744.19	0.7083	0.98926	1.14567	1.36367	1.5696
7744.59	0.70814	0.98944	1.14556	1.36349	1.56862
7744.96	0.70804	0.98934	1.14562	1.36336	1.56819
7745.42	0.70845	0.98958	1.14557	1.36318	1.56615
7745.82	0.7089	0.99004	1.14553	1.36313	1.5649
7746.22	0.70979	0.99078	1.14564	1.36293	1.56345
7746.61	0.71128	0.99107	1.14591	1.363	1.56166
7747.01	0.71338	0.99171	1.14654	1.36315	1.55999
7747.38	0.71574	0.99267	1.14725	1.36323	1.55855
7747.81	0.71836	0.99382	1.14825	1.36371	1.5567
7748.2	0.72177	0.99451	1.14932	1.36418	1.5549
7748.55	0.72591	0.9959	1.15018	1.36465	1.55348
7749.37	0.73442	0.99846	1.15323	1.36637	1.5507
7750.09	0.7442	1.0012	1.15579	1.36793	1.54929
7750.84	0.75546	1.00419	1.15907	1.36989	1.54837
7751.62	0.76757	1.0073	1.16229	1.37216	1.54742
7752.38	0.78005	1.01027	1.16555	1.37448	1.54714
7753.16	0.7925	1.01363	1.16912	1.37648	1.54717
7753.91	0.80565	1.01631	1.17236	1.37923	1.54694
7754.72	0.81839	1.0188	1.17525	1.38137	1.54722
7755.5	0.82959	1.02087	1.17796	1.38358	1.54762
7756.32	0.83878	1.02374	1.1809	1.38552	1.54864
7757.16	0.84474	1.02438	1.18264	1.3868	1.54949
7757.95	0.84762	1.02438	1.18384	1.38626	1.55054
7758.74	0.84727	1.02379	1.1852	1.38714	1.55112
7759.58	0.84393	1.02254	1.18391	1.38626	1.55145
7760.43	0.83746	1.02097	1.18326	1.38508	1.55174
7761.28	0.82823	1.01867	1.1819	1.38359	1.55226
7762.15	0.81629	1.01559	1.17982	1.38131	1.55284
7762.98	0.80358	1.01251	1.17752	1.37897	1.55235
7763.86	0.7901	1.0086	1.17472	1.3767	1.55264
7764.72	0.77707	1.00482	1.17173	1.37447	1.55267
7765.6	0.76434	1.0013	1.16899	1.37211	1.55355
7766.48	0.75223	0.99755	1.16623	1.37007	1.55454
7767.41	0.7411	0.99407	1.16362	1.36781	1.55586
7768.27	0.7312	0.99124	1.16112	1.36639	1.55751
7769.17	0.7226	0.98861	1.15976	1.36501	1.5601
7770.09	0.716	0.98669	1.15848	1.36428	1.56146
7771.01	0.71162	0.98541	1.15797	1.36394	1.56363
7771.95	0.70874	0.98459	1.15808	1.36399	1.56662
7772.89	0.70756	0.98383	1.15845	1.36393	1.56968
7773.82	0.70679	0.98328	1.15841	1.36409	1.57089
7774.74	0.70553	0.98297	1.15862	1.36426	1.5741
7775.68	0.70403	0.98227	1.1584	1.36432	1.5776
7776.69	0.70188	0.9816	1.15884	1.36426	1.58008
7777.66	0.69998	0.9813	1.15849	1.36454	1.58284
7778.65	0.69863	0.98077	1.1583	1.36485	1.58584
7779.57	0.69843	0.98099	1.15873	1.3659	1.58858
7780.6	0.69952	0.98181	1.15976	1.36715	1.59171
7781.57	0.70231	0.983	1.16088	1.36846	1.59438
7782.59	0.70634	0.98404	1.162	1.37014	1.59684
7783.62	0.71125	0.98568	1.1635	1.37187	1.59811
7784.59	0.71584	0.98705	1.16505	1.37314	1.59935
7785.61	0.7205	0.98842	1.16685	1.37455	1.60036
7786.65	0.72513	0.99018	1.16803	1.37626	1.60202
7787.69	0.73035	0.99172	1.17053	1.37745	1.60323
7788.75	0.73601	0.99353	1.17244	1.37907	1.60395
7789.79	0.74263	0.99549	1.17476	1.38063	1.60425
7790.83	0.74988	0.9973	1.176	1.38196	1.60405

## Sheet: Figure 3a
Figure 3a	CF-O		CF-SO		CF-FeSO
	Potential	Current density	Potential	Current density	Potential	Current density
	1.03009	-0.01588	1.03513	-2.54543	1.04621	-10.7538
	1.03105	-0.00229	1.03537	-2.16814	1.04599	-10.1265
	1.03205	0.00247	1.0358	-1.87816	1.04592	-9.55149
	1.03303	0.00705	1.03631	-1.63413	1.0461	-9.1284
	1.03406	0.00946	1.03694	-1.45035	1.04641	-8.71427
	1.03501	0.01161	1.03753	-1.24148	1.04666	-8.31864
	1.036	0.01718	1.03823	-1.1039	1.04693	-7.92974
	1.03699	0.01929	1.03891	-0.9434	1.04743	-7.64751
	1.03802	0.02176	1.03963	-0.80004	1.04782	-7.31468
	1.03899	0.02481	1.04035	-0.66911	1.04841	-7.09028
	1.03995	0.02726	1.04112	-0.53913	1.04878	-6.75586
	1.04102	0.02946	1.04182	-0.41766	1.04932	-6.50162
	1.04199	0.02943	1.0426	-0.306	1.04977	-6.20811
	1.04298	0.03191	1.04342	-0.19773	1.05038	-6.00023
	1.04395	0.03358	1.04419	-0.10231	1.05093	-5.74209
	1.04494	0.03453	1.04507	-0.00607	1.05148	-5.50255
	1.04595	0.03573	1.04586	0.07662	1.05216	-5.32649
	1.04697	0.0383	1.04668	0.16779	1.05268	-5.08674
	1.04788	0.03858	1.04752	0.25171	1.05321	-4.83629
	1.04896	0.03736	1.04835	0.33634	1.05388	-4.6433
	1.04997	0.03922	1.04918	0.41957	1.05447	-4.43425
	1.05099	0.04021	1.04997	0.48945	1.05514	-4.22157
	1.05195	0.0405	1.05087	0.56226	1.05577	-4.04343
	1.05295	0.04294	1.05175	0.63498	1.05638	-3.82617
	1.0539	0.04602	1.05261	0.70302	1.05713	-3.65634
	1.05494	0.04744	1.05345	0.76641	1.05774	-3.48246
	1.05593	0.04804	1.05431	0.82762	1.05842	-3.29472
	1.05696	0.04782	1.05523	0.88633	1.05914	-3.12169
	1.05796	0.04901	1.0561	0.94074	1.0598	-2.95847
	1.05896	0.04782	1.05698	0.99619	1.06041	-2.77453
	1.05993	0.04943	1.05788	1.04535	1.06115	-2.60209
	1.06088	0.05252	1.05879	1.09369	1.0618	-2.43681
	1.06195	0.05332	1.05968	1.14549	1.06247	-2.27182
	1.06294	0.05321	1.06058	1.19981	1.06322	-2.10413
	1.06389	0.0527	1.06145	1.2515	1.06396	-1.96029
	1.06492	0.05274	1.06239	1.28493	1.06464	-1.79562
	1.0659	0.05357	1.06327	1.33024	1.06539	-1.65088
	1.06692	0.05367	1.06419	1.38956	1.06604	-1.4939
	1.06792	0.05295	1.06511	1.44235	1.06676	-1.32731
	1.06896	0.05388	1.06604	1.47936	1.06755	-1.19269
	1.0699	0.05626	1.06693	1.525	1.06826	-1.04777
	1.07089	0.0527	1.06785	1.56525	1.06899	-0.91688
	1.07188	0.05552	1.06874	1.60204	1.06974	-0.77772
	1.07294	0.05495	1.06971	1.64775	1.07049	-0.63957
	1.07387	0.05442	1.07063	1.6771	1.07118	-0.48895
	1.07496	0.05285	1.07157	1.71949	1.07194	-0.3512
	1.07591	0.05564	1.07243	1.75278	1.07264	-0.21354
	1.07687	0.05556	1.07341	1.80063	1.07343	-0.07937
	1.0779	0.05584	1.07434	1.81365	1.07423	0.05117
	1.07889	0.05514	1.07526	1.85602	1.07494	0.18535
	1.07993	0.05657	1.07618	1.89302	1.07572	0.30646
	1.08093	0.0558	1.07709	1.93767	1.07647	0.44086
	1.08188	0.05569	1.07805	1.95759	1.07728	0.57127
	1.08293	0.05689	1.07901	1.98399	1.07807	0.69774
	1.08396	0.05637	1.07994	2.01972	1.07877	0.81962
	1.0849	0.05513	1.08088	2.0493	1.07952	0.94002
	1.08591	0.05906	1.08182	2.07388	1.08035	1.06587
	1.0869	0.05711	1.08278	2.09808	1.08111	1.18648
	1.08792	0.05648	1.08371	2.1332	1.0819	1.29718
	1.08891	0.06063	1.08469	2.16118	1.08265	1.42598
	1.08988	0.06043	1.08564	2.17047	1.08342	1.53758
	1.09092	0.05812	1.08656	2.21129	1.08425	1.64174
	1.09192	0.05862	1.08748	2.23715	1.085	1.78913
	1.09286	0.05738	1.08845	2.24332	1.08579	1.86942
	1.09392	0.05666	1.08942	2.27885	1.08658	1.99763
	1.09491	0.05882	1.09037	2.30525	1.08742	2.09639
	1.09592	0.05887	1.09129	2.33259	1.08823	2.19872
	1.09691	0.05917	1.09224	2.35453	1.08906	2.29962
	1.09788	0.05957	1.09329	2.35146	1.08986	2.41503
	1.09888	0.05607	1.09415	2.39084	1.09063	2.53803
	1.09988	0.05917	1.09513	2.39971	1.09144	2.61564
	1.10086	0.06134	1.09618	2.41987	1.09216	2.76599
	1.10191	0.05963	1.09709	2.44372	1.09301	2.86412
	1.10288	0.06089	1.09803	2.46264	1.09376	2.99026
	1.10393	0.05905	1.09905	2.47276	1.09464	3.05229
	1.10485	0.06227	1.09997	2.50332	1.09542	3.15676
	1.10592	0.06393	1.10088	2.53845	1.09627	3.24575
	1.10688	0.06349	1.10188	2.54058	1.09714	3.34028
	1.10789	0.06259	1.10288	2.54174	1.09797	3.43069
	1.10891	0.06345	1.10384	2.57585	1.09883	3.50052
	1.10986	0.06207	1.10474	2.60515	1.0996	3.61302
	1.11087	0.06272	1.10578	2.60433	1.10048	3.69544
	1.11189	0.06163	1.10676	2.61578	1.10128	3.78967
	1.11286	0.06239	1.10768	2.63805	1.10214	3.87109
	1.11385	0.06407	1.10862	2.65454	1.10288	4.01574
	1.11489	0.06485	1.10961	2.67637	1.10382	4.05927
	1.11586	0.06308	1.11062	2.68542	1.10451	4.2055
	1.11688	0.06283	1.11156	2.69523	1.10544	4.26736
	1.11788	0.06349	1.11251	2.71966	1.10618	4.38179
	1.11892	0.0633	1.11348	2.74377	1.10709	4.4491
	1.1199	0.06429	1.11445	2.75054	1.10791	4.56438
	1.1209	0.06705	1.11546	2.7623	1.10868	4.64249
	1.12188	0.06708	1.11643	2.78446	1.10953	4.73122
	1.12287	0.06736	1.11733	2.8095	1.11043	4.7985
	1.12388	0.06745	1.11846	2.78194	1.11133	4.88794
	1.12488	0.06695	1.11934	2.82059	1.11212	4.95455
	1.12586	0.0682	1.12036	2.79333	1.11303	5.01108
	1.12685	0.06719	1.12132	2.83152	1.11385	5.08085
	1.12789	0.06648	1.12231	2.84017	1.11476	5.16012
	1.12886	0.06552	1.12325	2.84758	1.11556	5.24563
	1.12988	0.06767	1.12421	2.87126	1.11639	5.34002
	1.13086	0.06964	1.12518	2.89245	1.11727	5.41309
	1.13185	0.07006	1.12618	2.90357	1.1181	5.49508
	1.1329	0.07152	1.12717	2.89588	1.11897	5.59768
	1.13387	0.07134	1.1282	2.90657	1.11982	5.6858
	1.13488	0.06968	1.12912	2.93375	1.12069	5.75159
	1.13586	0.0709	1.13005	2.94069	1.12152	5.82998
	1.13685	0.07364	1.13105	2.96247	1.12247	5.88167
	1.13784	0.07238	1.13205	2.94901	1.12323	6.00188
	1.13888	0.07175	1.13302	2.96549	1.1241	6.07345
	1.13983	0.07284	1.13399	2.98291	1.12498	6.12981
	1.14083	0.07188	1.135	2.96883	1.12586	6.17887
	1.14184	0.07105	1.13598	2.98699	1.12678	6.243
	1.14285	0.07065	1.13697	3.00783	1.1277	6.28954
	1.14388	0.07086	1.13796	3.00026	1.12855	6.3801
	1.14489	0.07086	1.13898	3.00038	1.12943	6.42783
	1.14587	0.0722	1.13998	2.99637	1.13023	6.51203
	1.14683	0.07108	1.14094	3.00852	1.13126	6.53638
	1.14787	0.07123	1.1419	3.03554	1.13203	6.63884
	1.14883	0.07354	1.14291	3.03162	1.13291	6.69908
	1.14985	0.07294	1.14389	3.0536	1.13361	6.8197
	1.15086	0.06998	1.14492	3.02586	1.13451	6.91666
	1.15186	0.07142	1.1458	3.07637	1.13542	6.97195
	1.15285	0.0732	1.14688	3.04334	1.13631	7.028
	1.15383	0.07105	1.1479	3.04748	1.13718	7.10217
	1.15481	0.07062	1.14883	3.05495	1.13804	7.16723
	1.15588	0.07309	1.1498	3.07686	1.13892	7.25011
	1.15683	0.07349	1.15084	3.0666	1.13986	7.27693
	1.15788	0.0702	1.15182	3.06997	1.14075	7.35013
	1.15888	0.07347	1.15284	3.04615	1.14163	7.40112
	1.15984	0.07376	1.1539	3.03891	1.14256	7.42798
	1.16089	0.07247	1.15482	3.07823	1.14345	7.46799
	1.16187	0.07203	1.1558	3.10065	1.14433	7.5534
	1.16289	0.0683	1.15679	3.08405	1.14514	7.65193
	1.16386	0.06939	1.15781	3.07517	1.14607	7.67949
	1.1649	0.06784	1.15878	3.08607	1.14687	7.79931
	1.16588	0.0681	1.15983	3.07216	1.1479	7.75591
	1.16684	0.06615	1.16079	3.08385	1.14868	7.91522
	1.16786	0.06684	1.16172	3.08776	1.14965	7.91093
	1.16881	0.06841	1.16283	3.0798	1.15043	8.04074
	1.16987	0.06755	1.16379	3.09907	1.15132	8.09651
	1.17086	0.06855	1.16475	3.09469	1.15223	8.16803
	1.1719	0.07068	1.1658	3.09012	1.15313	8.22039
	1.17285	0.07053	1.16683	3.07286	1.15394	8.29777
	1.17382	0.07124	1.16779	3.08346	1.15486	8.32499
	1.17486	0.07286	1.16876	3.09408	1.1558	8.36006
	1.1759	0.07137	1.16984	3.08289	1.15678	8.41261
	1.17682	0.07487	1.17083	3.07431	1.15761	8.48351
	1.17783	0.07275	1.17188	3.05065	1.15851	8.52779
	1.17884	0.07179	1.17281	3.08927	1.15926	8.67715
	1.17986	0.07371	1.17378	3.08449	1.16047	8.57941
	1.18088	0.07228	1.1748	3.07601	1.16117	8.71755
	1.18183	0.07308	1.17576	3.09784	1.16212	8.77544
	1.18282	0.07405	1.17681	3.07392	1.16294	8.85384
	1.18383	0.0719	1.17786	3.06108	1.16385	8.89653
	1.18487	0.07292	1.17879	3.08592	1.1648	8.90167
	1.18587	0.07412	1.17974	3.09371	1.16564	9.0091
	1.18687	0.07415	1.18082	3.06374	1.16663	9.01199
	1.18787	0.07653	1.18178	3.06741	1.16752	9.08478
	1.18889	0.07545	1.18276	3.0909	1.16844	9.1253
	1.18987	0.07458	1.18387	3.03813	1.16938	9.15697
	1.19083	0.0774	1.18485	3.06553	1.17021	9.23738
	1.19184	0.07599	1.1858	3.07631	1.17123	9.26963
	1.19291	0.07494	1.18684	3.06649	1.17214	9.27459
	1.19384	0.07519	1.18777	3.06555	1.17274	9.48329
	1.19486	0.07804	1.18882	3.06747	1.17377	9.49847
	1.19586	0.078	1.18982	3.07001	1.17463	9.54779
	1.19683	0.07671	1.19082	3.06758	1.1754	9.67738
	1.19786	0.07685	1.19187	3.05966	1.1764	9.71506
	1.19879	0.07858	1.19281	3.0676	1.17735	9.72545
	1.19981	0.07656	1.19374	3.07522	1.17823	9.76491
	1.20081	0.07755	1.19492	3.04517	1.17909	9.87378
	1.20179	0.07814	1.19578	3.07807	1.18019	9.81125
	1.20282	0.07996	1.1968	3.05931	1.18117	9.80629
	1.20385	0.08015	1.19788	3.04315	1.18195	9.91401
	1.20483	0.07844	1.19882	3.07037	1.18313	9.82416
	1.20579	0.07942	1.19988	3.04126	1.1839	9.92375
	1.20685	0.07897	1.20083	3.05763	1.18488	9.96897
	1.20782	0.07709	1.20175	3.07094	1.18562	10.0921
	1.20883	0.07955	1.20279	3.06965	1.18658	10.1214
	1.20979	0.07928	1.20387	3.0468	1.18734	10.2464
	1.21085	0.08052	1.20485	3.06019	1.18829	10.273
	1.21181	0.08172	1.20578	3.08047	1.1893	10.3
	1.21282	0.0818	1.20685	3.06366	1.19021	10.3136
	1.21381	0.08102	1.20782	3.05706	1.19087	10.5134
	1.21481	0.08134	1.20886	3.0604	1.19189	10.4817
	1.21581	0.08	1.20984	3.0719	1.19283	10.5341
	1.21688	0.08251	1.21082	3.08255	1.19384	10.5298
	1.21782	0.08157	1.21179	3.0759	1.19478	10.5513
	1.21881	0.08334	1.21275	3.09191	1.19571	10.5863
	1.21984	0.08186	1.21378	3.07107	1.19665	10.644
	1.22088	0.08111	1.21471	3.08613	1.19775	10.5789
	1.22182	0.08144	1.21575	3.08804	1.19856	10.6846
	1.22281	0.08361	1.21672	3.11178	1.19952	10.6934
	1.22386	0.08175	1.21778	3.10362	1.20012	10.927
	1.2248	0.08198	1.21884	3.07314	1.20108	10.9298
	1.22581	0.0809	1.21981	3.0874	1.20206	10.9376
	1.22686	0.08057	1.22069	3.11157	1.20291	10.9942
	1.22783	0.08216	1.22166	3.13914	1.20399	10.9663
	1.22883	0.08234	1.22272	3.11263	1.20467	11.1613
	1.22983	0.08143	1.22378	3.08824	1.20579	11.0957
	1.23083	0.08347	1.22474	3.10044	1.20682	11.0849
	1.23177	0.08293	1.2257	3.14463	1.20759	11.1928
	1.23282	0.08005	1.22669	3.14221	1.20853	11.2641
	1.23381	0.07994	1.22771	3.11364	1.20953	11.23
	1.2348	0.0832	1.22872	3.1328	1.21042	11.2677
	1.2358	0.08048	1.22965	3.15533	1.21128	11.3866
	1.23685	0.07798	1.2307	3.11707	1.21241	11.3229
	1.23783	0.07837	1.23171	3.12326	1.21322	11.4162
	1.23883	0.08051	1.23267	3.15264	1.21432	11.3513
	1.23984	0.08324	1.23366	3.15451	1.21503	11.5191
	1.2408	0.08194	1.23471	3.13053	1.21604	11.5093
	1.24179	0.08128	1.23565	3.14834	1.21692	11.5892
	1.24282	0.08154	1.23658	3.16551	1.21794	11.5501
	1.24374	0.08206	1.23763	3.14556	1.21879	11.6288
	1.24478	0.08286	1.23864	3.1268	1.21955	11.7479
	1.24581	0.08271	1.23967	3.13143	1.22061	11.7154
	1.2468	0.08393	1.24066	3.14497	1.22128	11.9141
	1.24782	0.08337	1.24157	3.16858	1.22227	11.9221
	1.24885	0.08468	1.24263	3.16466	1.22313	11.9845
	1.2498	0.08584	1.2436	3.15876	1.22412	11.9832
	1.25081	0.08733	1.24459	3.17822	1.22505	12.0356
	1.25183	0.08643	1.24559	3.16292	1.22597	12.0738
	1.25284	0.08658	1.24659	3.16607	1.22698	12.0851
	1.25383	0.09034	1.24754	3.17967	1.22819	11.9862
	1.25481	0.08805	1.2486	3.18108	1.22922	11.9541
	1.25581	0.08763	1.24953	3.19267	1.22973	12.2108
	1.25681	0.0872	1.25054	3.20001	1.23099	12.0908
	1.25779	0.09077	1.25156	3.17959	1.23194	12.0791
	1.2588	0.08932	1.25256	3.20942	1.23269	12.2305
	1.25979	0.08984	1.25357	3.19555	1.23349	12.3472
	1.26077	0.08982	1.25456	3.19644	1.23461	12.2673
	1.26179	0.09053	1.25557	3.20511	1.23535	12.4277
	1.26279	0.09088	1.25646	3.24486	1.23601	12.5906
	1.26378	0.09522	1.25748	3.2292	1.23732	12.4152
	1.26479	0.09337	1.25854	3.20838	1.23806	12.5575
	1.26582	0.09358	1.2595	3.21719	1.23904	12.5926
	1.26674	0.09185	1.26046	3.23738	1.23992	12.6299
	1.26783	0.09319	1.26143	3.24852	1.24108	12.5521
	1.26881	0.09404	1.26252	3.23785	1.24196	12.6122
	1.26975	0.09614	1.26346	3.24577	1.24274	12.7303
	1.27072	0.09601	1.26439	3.252	1.24378	12.7299
	1.27175	0.09912	1.26538	3.28307	1.24491	12.6616
	1.27279	0.10074	1.26641	3.28609	1.24558	12.8391
	1.27376	0.09493	1.26736	3.28914	1.24691	12.6689
	1.27478	0.09362	1.26833	3.321	1.2476	12.8059
	1.27579	0.09679	1.26946	3.26371	1.24881	12.7084
	1.27678	0.09356	1.27038	3.28496	1.24965	12.7841
	1.2778	0.09634	1.27134	3.3111	1.25034	12.9898
	1.27878	0.09573	1.27229	3.32084	1.2515	12.866
	1.27979	0.09616	1.2733	3.32394	1.25207	13.1072
	1.28075	0.09934	1.27425	3.34423	1.25299	13.1566
	1.28174	0.10135	1.27525	3.35275	1.25388	13.2093
	1.28271	0.10057	1.27621	3.37002	1.25482	13.2357
	1.28371	0.10059	1.27717	3.37209	1.25575	13.2906
	1.28474	0.09935	1.2782	3.36112	1.25653	13.4006
	1.28578	0.10242	1.27917	3.37454	1.25769	13.303
	1.28672	0.10314	1.28016	3.39196	1.25866	13.3274
	1.28775	0.1007	1.28114	3.40694	1.25957	13.3807
	1.28875	0.10185	1.28213	3.42326	1.26034	13.5063
	1.28976	0.10219	1.28314	3.40051	1.26145	13.4303
	1.29078	0.10122	1.28409	3.43567	1.26249	13.4299
	1.29175	0.102	1.28504	3.467	1.26344	13.4374
	1.29277	0.10304	1.28608	3.43503	1.26429	13.5577
	1.29378	0.10292	1.28711	3.41763	1.26532	13.5122
	1.29472	0.10365	1.28792	3.50679	1.26606	13.651
	1.29573	0.10229	1.28891	3.49995	1.26702	13.671
	1.29672	0.10271	1.28997	3.46973	1.26806	13.6579
	1.29777	0.10614	1.29095	3.5124	1.26868	13.8335
	1.29876	0.10599	1.29194	3.52963	1.26979	13.7968
	1.29974	0.10867	1.29284	3.53924	1.2706	13.9408
	1.30073	0.10488	1.29388	3.55846	1.27168	13.8569
	1.30173	0.10585	1.29481	3.5648	1.27271	13.8632
	1.30272	0.10678	1.29584	3.53424	1.27349	13.9792
	1.30376	0.1071	1.29679	3.59741	1.27466	13.86
	1.30474	0.10535	1.2977	3.60032	1.27531	14.0363
	1.30579	0.10549	1.2987	3.60301	1.27665	13.8754
	1.30675	0.10935	1.29964	3.63794	1.27747	13.9927
	1.30773	0.10986	1.30064	3.64478	1.27831	14.0726
	1.30874	0.11021	1.30165	3.62974	1.27911	14.1449
	1.30973	0.10982	1.30256	3.69102	1.28012	14.1348
	1.31075	0.10988	1.30358	3.67695	1.2811	14.1789
	1.31172	0.10814	1.30456	3.70383	1.28176	14.3543
	1.31277	0.1067	1.30551	3.72003	1.28301	14.224
	1.31379	0.10812	1.30644	3.74856	1.28363	14.4597
	1.31476	0.11096	1.30743	3.74517	1.28439	14.5377
	1.31574	0.111	1.30846	3.74499	1.28536	14.5531
	1.31673	0.11014	1.30937	3.77847	1.28645	14.5258
	1.31776	0.11089	1.31036	3.80501	1.28723	14.6492
	1.31875	0.11054	1.31131	3.82046	1.28831	14.5951
	1.31974	0.11251	1.31232	3.80425	1.28914	14.7054
	1.32075	0.11431	1.31319	3.86592	1.29016	14.6558
	1.32169	0.11594	1.31422	3.87145	1.29108	14.7091
	1.32273	0.11424	1.31527	3.84173	1.29232	14.6174
	1.32373	0.11639	1.31618	3.8913	1.29306	14.7272
	1.32471	0.11749	1.31705	3.93805	1.29408	14.7266
	1.32574	0.1142	1.31807	3.92429	1.29505	14.7471
	1.32679	0.11554	1.31908	3.94721	1.29594	14.799
	1.32771	0.11873	1.32001	3.96362	1.29695	14.7973
	1.32874	0.11899	1.321	3.96341	1.29796	14.7831
	1.32971	0.11696	1.32196	3.99471	1.29854	15.0538
	1.33074	0.12018	1.3229	4.03198	1.29937	15.1175
	1.33172	0.12482	1.32393	4.01412	1.30038	15.0991
	1.33271	0.121	1.32483	4.04066	1.30113	15.2379
	1.33372	0.11889	1.32584	4.04214	1.3021	15.2418
	1.33474	0.12111	1.32676	4.09791	1.30315	15.2438
	1.3357	0.12324	1.32771	4.1016	1.30402	15.2969
	1.33671	0.12481	1.3287	4.13263	1.30463	15.5227
	1.3377	0.12661	1.32965	4.12593	1.30605	15.2966
	1.3387	0.1279	1.3306	4.16909	1.30693	15.3629
	1.33967	0.12641	1.3315	4.20854	1.30768	15.4708
	1.34066	0.12777	1.33254	4.19269	1.30878	15.4326
	1.34166	0.13046	1.33341	4.2532	1.30961	15.5288
	1.34272	0.12858	1.33447	4.22447	1.31061	15.5229
	1.3437	0.13176	1.33541	4.25807	1.31118	15.7449
	1.34466	0.13346	1.3364	4.28037	1.31239	15.6368
	1.34568	0.13263	1.33738	4.29379	1.31332	15.6761
	1.34674	0.13377	1.33832	4.31228	1.31406	15.8048
	1.34763	0.13706	1.33916	4.36977	1.31515	15.76
	1.34867	0.13641	1.34018	4.35761	1.31584	15.9392
	1.34961	0.13693	1.34113	4.39268	1.31699	15.8702
	1.35063	0.13884	1.34213	4.41046	1.31757	16.0843
	1.35168	0.13986	1.3431	4.41563	1.31857	16.0903
	1.35262	0.14028	1.34401	4.45436	1.3195	16.1356
	1.35364	0.13887	1.34501	4.47243	1.32059	16.0465
	1.35465	0.14153	1.34597	4.48351	1.32153	16.1015
	1.35566	0.14308	1.3469	4.50233	1.32231	16.2151
	1.35663	0.14255	1.34781	4.55079	1.32307	16.3448
	1.35759	0.14216	1.34881	4.5518	1.3243	16.2411
	1.35864	0.14397	1.34981	4.55231	1.32515	16.277
	1.35959	0.14624	1.35078	4.56161	1.32593	16.402
	1.36062	0.15071	1.35166	4.62545	1.32707	16.3398
	1.36167	0.14646	1.3526	4.65523	1.32789	16.4372
	1.36265	0.15011	1.3536	4.65353	1.32869	16.5393
	1.36361	0.15167	1.35453	4.68256	1.32951	16.6595
	1.3646	0.15203	1.35549	4.71459	1.33064	16.5781
	1.36562	0.15273	1.35646	4.73298	1.33123	16.7989
	1.36659	0.15467	1.35736	4.75729	1.33214	16.8536
	1.36757	0.1565	1.3584	4.74823	1.33311	16.8748
	1.36857	0.15863	1.35933	4.79281	1.33415	16.837
	1.36958	0.15849	1.36026	4.84245	1.33468	17.0968
	1.37058	0.15889	1.36126	4.83516	1.33577	17.041
	1.37159	0.16275	1.36222	4.87086	1.33689	16.9949
	1.37258	0.16657	1.36314	4.87731	1.33771	17.0848
	1.37357	0.16689	1.36399	4.94956	1.33852	17.1731
	1.37454	0.16757	1.36507	4.92632	1.33944	17.2157
	1.3756	0.17005	1.36607	4.93437	1.34048	17.1993
	1.37659	0.1694	1.36692	4.98543	1.34138	17.267
	1.3776	0.16715	1.368	4.96243	1.34224	17.3421
	1.3786	0.16879	1.36881	5.03914	1.34311	17.3955
	1.37958	0.17282	1.3698	5.06416	1.34397	17.4965
	1.38058	0.16973	1.37084	5.03999	1.345	17.4608
	1.38157	0.17444	1.37169	5.11928	1.34581	17.5644
	1.38256	0.17401	1.37261	5.1509	1.34675	17.5936
	1.38354	0.17632	1.37362	5.12546	1.34755	17.718
	1.38458	0.17918	1.37455	5.1673	1.3485	17.7028
	1.38555	0.18143	1.3755	5.18679	1.34947	17.7335
	1.38657	0.18286	1.37644	5.22783	1.35061	17.6887
	1.38753	0.18809	1.37743	5.23188	1.35139	17.8385
	1.38857	0.18489	1.37842	5.24565	1.35242	17.8071
	1.38954	0.18652	1.37929	5.29609	1.35317	17.9149
	1.39055	0.18994	1.38024	5.33664	1.35411	17.9595
	1.39158	0.19301	1.38125	5.31864	1.35507	17.9751
	1.39253	0.19348	1.3822	5.3565	1.35609	17.9389
	1.39354	0.1954	1.38305	5.4249	1.35686	18.082
	1.39453	0.19423	1.38415	5.36682	1.35751	18.2553
	1.39555	0.19455	1.38514	5.36122	1.35863	18.1979
	1.39653	0.19586	1.38607	5.41809	1.35925	18.4088
	1.39749	0.19728	1.38688	5.50045	1.36052	18.2704
	1.39851	0.19988	1.38794	5.48878	1.36094	18.5926
	1.39945	0.20226	1.38894	5.49063	1.36199	18.5516
	1.40047	0.20223	1.38985	5.53801	1.36301	18.5234
	1.40149	0.20193	1.39086	5.5168	1.36374	18.6813
	1.40247	0.20662	1.39169	5.58998	1.36489	18.6108
	1.40351	0.20561	1.39265	5.61978	1.36585	18.6505
	1.40446	0.20732	1.39368	5.61428	1.36598	19.0747
	1.40546	0.20803	1.39461	5.65646	1.3676	18.7375
	1.40643	0.21055	1.39552	5.68517	1.368	19.0616
	1.40748	0.21387	1.39642	5.71526	1.36916	19.004
	1.40849	0.21438	1.39742	5.72931	1.37015	19.0216
	1.40946	0.21196	1.39838	5.7646	1.37081	19.1624
	1.41046	0.21268	1.39928	5.79937	1.37175	19.2255
	1.41145	0.2143	1.40035	5.75899	1.37259	19.2969
	1.41247	0.21584	1.40119	5.84704	1.3736	19.2964
	1.41345	0.21524	1.40213	5.87343	1.37444	19.387
	1.41449	0.21438	1.40311	5.8713	1.3754	19.423
	1.41547	0.21784	1.40413	5.89139	1.37605	19.5815
	1.41649	0.21575	1.40506	5.89667	1.37706	19.5628
	1.41742	0.21806	1.40611	5.89872	1.37804	19.6108
	1.41842	0.22145	1.407	5.93577	1.37912	19.5538
	1.41941	0.22354	1.40791	5.99635	1.38005	19.5956
	1.42038	0.22424	1.40891	6.00638	1.38067	19.7737
	1.42141	0.22295	1.40978	6.03706	1.38181	19.7135
	1.42245	0.22187	1.41073	6.07144	1.38233	19.9844
	1.42341	0.22619	1.4117	6.08035	1.38363	19.8218
	1.42443	0.22819	1.41255	6.13777	1.38459	19.8592
	1.42544	0.23168	1.4136	6.13919	1.38518	20.0775
	1.42648	0.23032	1.41449	6.19701	1.38595	20.1996
	1.42739	0.23139	1.41551	6.17292	1.38688	20.2425
	1.42842	0.23272	1.41651	6.19479	1.38767	20.3258
	1.42947	0.23564	1.41745	6.21293	1.38858	20.3944
	1.43039	0.23464	1.41836	6.25282	1.38939	20.5004
	1.43146	0.23147	1.41932	6.27742	1.39052	20.4269
	1.43242	0.23392	1.42026	6.30857	1.39139	20.4841
	1.43342	0.23508	1.4213	6.3088	1.39182	20.797
	1.4344	0.23523	1.42223	6.32557	1.39298	20.7115
	1.4354	0.23345	1.42311	6.39858	1.39411	20.6668
	1.4364	0.2377	1.42398	6.43116	1.39479	20.813
	1.43742	0.23971	1.42499	6.44596	1.3958	20.8061
	1.43837	0.23835	1.42602	6.45839	1.39662	20.9197
	1.43939	0.24254	1.42685	6.50709	1.39736	21.0423
	1.4404	0.24555	1.42776	6.54545	1.39806	21.2042
	1.44138	0.24164	1.42882	6.52658	1.39906	21.2038
	1.44237	0.24528	1.42969	6.58922	1.39987	21.2994
	1.44336	0.24799	1.43078	6.56132	1.40049	21.4955
	1.44441	0.24693	1.43165	6.63612	1.40149	21.5249
	1.44539	0.2466	1.43258	6.65451	1.40231	21.6334
	1.44634	0.24977	1.43357	6.66237	1.40306	21.7574
	1.44731	0.25266	1.43444	6.71525	1.40412	21.7214
	1.44837	0.25679	1.43532	6.77669	1.40479	21.8942
	1.44935	0.25524	1.4364	6.74878	1.40585	21.8686
	1.45031	0.25632	1.43743	6.72123	1.40633	22.1515
	1.45134	0.2586	1.43828	6.8005	1.40725	22.1915
	1.45235	0.26361	1.43914	6.88058	1.40822	22.211
	1.45335	0.26728	1.44005	6.90763	1.4091	22.2645
	1.45434	0.26591	1.44104	6.91883	1.40967	22.515
	1.45528	0.26911	1.44192	6.9667	1.41094	22.3835
	1.45632	0.2696	1.44288	6.9988	1.41139	22.6637
	1.4573	0.2747	1.44388	7.01064	1.41243	22.6065
	1.45828	0.27736	1.44487	7.00444	1.41314	22.8039
	1.45932	0.2835	1.44571	7.06197	1.41389	22.9295
	1.46029	0.28177	1.44657	7.14898	1.41464	23.0703
	1.46126	0.29095	1.44761	7.10509	1.41527	23.2526
	1.46224	0.29176	1.44853	7.1439	1.41586	23.4851
	1.46326	0.29627	1.44943	7.21404	1.41665	23.607
	1.46426	0.30291	1.45023	7.30375	1.41781	23.5286
	1.46524	0.30484	1.45126	7.30993	1.41846	23.7318
	1.46629	0.30755	1.45218	7.3541	1.41932	23.7669
	1.46728	0.30978	1.45312	7.40484	1.41983	24.0682
	1.46824	0.31511	1.45402	7.42415	1.4204	24.2907
	1.46923	0.32224	1.45495	7.48817	1.42109	24.4515
	1.47014	0.32467	1.45581	7.52973	1.42162	24.7277
	1.47117	0.32891	1.45657	7.62661	1.42219	24.9281
	1.47218	0.33869	1.45757	7.65182	1.42266	25.2419
	1.47314	0.34554	1.45845	7.69463	1.42336	25.3754
	1.47409	0.35026	1.45937	7.76765	1.42394	25.5857
	1.4751	0.35353	1.46029	7.78109	1.42462	25.8027
	1.47607	0.36168	1.46119	7.8287	1.42544	25.894
	1.47709	0.37183	1.46185	7.99669	1.4259	26.1502
	1.47806	0.37784	1.46283	8.02773	1.42669	26.2965
	1.47911	0.38489	1.4638	8.03674	1.42695	26.6846
	1.48004	0.39483	1.46463	8.12758	1.42761	26.8601
	1.48102	0.40133	1.46546	8.21113	1.42838	27.0047
	1.48199	0.4101	1.46616	8.33651	1.42914	27.1248
	1.48298	0.41931	1.4671	8.37129	1.42959	27.4216
	1.48394	0.43104	1.46799	8.44528	1.42979	27.8558
	1.48494	0.44051	1.46889	8.51565	1.43082	27.8503
	1.48594	0.44707	1.46967	8.6047	1.43135	28.1025
	1.48692	0.45995	1.47038	8.74853	1.43159	28.5085
	1.48789	0.47518	1.47138	8.77015	1.43222	28.7074
	1.48883	0.4858	1.47211	8.86759	1.43311	28.771
	1.48985	0.49464	1.47293	8.97602	1.43285	29.4627
	1.49079	0.507	1.47378	9.05062	1.43382	29.4702
	1.4918	0.52437	1.4746	9.14279	1.4335	30.1915
	1.49273	0.54204	1.47528	9.28905	1.4344	30.2548
	1.4937	0.55373	1.4761	9.37596	1.43438	30.8083
	1.49467	0.57087	1.47697	9.44542	1.43492	31.0533
	1.4956	0.5916	1.47765	9.60775	1.43517	31.433
	1.49657	0.60787	1.47835	9.75127	1.43582	31.6486
	1.49756	0.62563	1.47913	9.86399	1.43611	31.991
	1.49846	0.64582	1.48003	9.90181	1.43701	32.0806
	1.49943	0.6656	1.48064	10.0951	1.43674	32.7397
	1.50038	0.68202	1.48138	10.2228	1.43757	32.8585
	1.50132	0.70684	1.48212	10.3726	1.43775	33.321
	1.50228	0.72715	1.48279	10.5129	1.43823	33.5846
	1.50322	0.74476	1.48365	10.6205	1.43853	33.9534
	1.50418	0.76897	1.48421	10.8106	1.43859	34.5025
	1.50512	0.79835	1.48504	10.9193	1.43951	34.5354
	1.50612	0.82046	1.48563	11.1337	1.43906	35.3067
	1.50704	0.84077	1.48632	11.2872	1.43938	35.6632
	1.50795	0.87415	1.48701	11.4392	1.44003	35.8671
	1.50886	0.904	1.4876	11.6354	1.44018	36.3445
	1.50986	0.93749	1.48829	11.7821	1.44033	36.793
	1.51076	0.96364	1.48891	11.9737	1.44055	37.1873
	1.51168	0.98769	1.48952	12.1839	1.44082	37.5696
	1.51262	1.02337	1.49016	12.343	1.44146	37.7845
	1.51355	1.05916	1.49076	12.5569	1.44162	38.2548
	1.51447	1.09252	1.49137	12.7465	1.442	38.5942
	1.51541	1.12643	1.49206	12.9174	1.44232	38.9604
	1.51629	1.16427	1.49267	13.0988	1.44249	39.3973
	1.51723	1.20319	1.49321	13.3069	1.44295	39.7128
	1.51813	1.24178	1.49378	13.5557	1.44287	40.2956
	1.51901	1.29415	1.49444	13.6935	1.4431	40.6953
	1.51992	1.33652	1.49502	13.9249	1.44351	41.0618
	1.52083	1.38554	1.49561	14.1206	1.44411	41.2511
	1.52164	1.44531	1.49609	14.4004	1.4446	41.5099
	1.52258	1.49785	1.49671	14.5809	1.44419	42.279
	1.52344	1.54112	1.49727	14.7919	1.44431	42.7661
	1.52434	1.59324	1.49783	15.0147	1.4442	43.3546
	1.52524	1.66368	1.49829	15.2944	1.44505	43.4564
	1.52611	1.71831	1.49881	15.5503	1.44487	44.0771
	1.52697	1.7763	1.49947	15.6961	1.44502	44.5513
	1.52786	1.82627	1.49983	16.005	1.44545	44.8408
	1.52865	1.8947	1.50024	16.3061	1.44537	45.41
	1.52954	1.96817	1.50096	16.4505	1.44641	45.4317
	1.53038	2.02483	1.50144	16.7105	1.4462	46.08
	1.53124	2.08434	1.50185	17.0051	1.44657	46.4308
	1.53212	2.15331	1.50239	17.2147	1.44711	46.6522
	1.53294	2.23172	1.50264	17.6185	1.44697	47.2768
	1.53376	2.31098	1.50339	17.7431	1.44689	47.8487
	1.53459	2.37085	1.50405	17.8964	1.44706	48.3056
	1.53543	2.45236	1.5041	18.3785	1.44769	48.4919
	1.53625	2.5453	1.5047	18.5957	1.44848	48.6287
	1.5371	2.61546	1.50511	18.8676	1.44845	49.1985
	1.53791	2.69665	1.50545	19.2081	1.44849	49.7405
	1.53867	2.79718	1.50607	19.4056	1.44851	50.2508
	1.53951	2.87386	1.50681	19.5138	1.44858	50.7404
	1.54031	2.96241	1.50687	19.9872	1.44835	51.4186
	1.54109	3.06736	1.50736	20.2571	1.4489	51.6592
	1.54184	3.16353	1.5079	20.4696	1.44896	52.1621
	1.54269	3.24664	1.50825	20.8197	1.44909	52.6028
	1.54348	3.34097	1.50858	21.1295	1.44944	52.9671
	1.54421	3.45515	1.50918	21.353	1.44945	53.5034
	1.5449	3.5792	1.5095	21.6757	1.44984	53.8766
	1.54565	3.68024	1.51021	21.7999	1.44991	54.3556
	1.54645	3.77524	1.51028	22.2733	1.45029	54.6718
	1.54723	3.88194	1.5105	22.6574	1.44986	55.4694
	1.54799	4.00434	1.5109	22.9706	1.45025	55.7978
	1.54878	4.09545	1.51149	23.1587	1.45045	56.23
	1.54946	4.22597	1.51162	23.6113	1.45063	56.6914
	1.55016	4.34558	1.51237	23.7422	1.45032	57.3903
	1.55094	4.45859	1.51233	24.26	1.45067	57.7384
	1.55162	4.59983	1.51281	24.5057	1.45121	57.9956
	1.55233	4.72564	1.51303	24.9086	1.45094	58.6982
	1.5531	4.83367	1.51372	25.0556	1.45123	59.0806
	1.55381	4.97659	1.5139	25.47	1.45147	59.4409
	1.55444	5.13041	1.5145	25.6833	1.45195	59.7519
	1.55508	5.27451	1.51468	26.0857	1.45192	60.343
	1.55589	5.3965	1.51496	26.4433	1.4525	60.5632
	1.55658	5.52524	1.51552	26.6668	1.45194	61.3785
	1.55724	5.68947	1.51587	26.9914	1.45177	62.0148
	1.55784	5.85657	1.5157	27.5783	1.45232	62.2677
	1.55856	5.97955	1.51641	27.7248	1.45231	62.8119
	1.55921	6.13588	1.51712	27.8736	1.4529	63.0217
	1.55982	6.2914	1.51716	28.3421	1.45244	63.8013
	1.56055	6.41837	1.5173	28.77	1.45315	63.9619
	1.56113	6.5999	1.51771	29.0624	1.4529	64.6597
	1.56175	6.75407	1.51823	29.3116	1.45266	65.329
	1.56248	6.88578	1.51852	29.6524	1.45305	65.6509
	1.5631	7.06092	1.51874	30.0538	1.45253	66.4817
	1.56365	7.25329	1.51898	30.4233	1.45307	66.7404
	1.56428	7.42834	1.51921	30.8053	1.45302	67.2991
	1.56495	7.5854	1.51939	31.2162	1.45339	67.6616
	1.56561	7.73499	1.51982	31.5235	1.45356	68.1039
	1.56626	7.90503	1.52001	31.916	1.45397	68.4161
	1.56675	8.12595	1.52048	32.19	1.45365	69.1481
	1.56735	8.28958	1.52116	32.3403	1.45501	68.9406
	1.56797	8.46193	1.5209	32.9721	1.4545	69.7521
	1.56857	8.63019	1.52129	33.2771	1.45458	70.2586
	1.56917	8.83114	1.52166	33.5651	1.45498	70.5756
	1.56979	8.9932	1.52195	33.9567	1.45457	71.3533
	1.57036	9.19391	1.52238	34.2373	1.45448	71.9224
	1.57097	9.36318	1.52256	34.627	1.45517	72.1239
	1.57151	9.57046	1.5224	35.2329	1.45508	72.7099
	1.57213	9.75164	1.52335	35.246	1.45472	73.4126
	1.5725	10.0042	1.52339	35.7154	1.45493	73.8443
	1.57316	10.1763	1.52391	35.9875	1.45505	74.3391
	1.57375	10.3543	1.524	36.4066	1.45521	74.7611
	1.5743	10.5582	1.52393	36.9554	1.45527	75.3128
	1.57481	10.7765	1.5248	37.0199	1.45583	75.5514
	1.57526	11.005	1.52468	37.5635	1.45533	76.349
	1.57581	11.2194	1.525	37.9235	1.45582	76.6235
	1.57631	11.4342	1.52538	38.2389	1.45556	77.2802
	1.57694	11.5988	1.5259	38.4344	1.45602	77.6045
	1.57746	11.8411	1.52596	38.9632	1.45567	78.3297
	1.578	12.0391	1.52618	39.323	1.45615	78.595
	1.57843	12.2927	1.52639	39.7177	1.45634	79.0219
	1.579	12.4838	1.52685	40.0228	1.45647	79.5306
	1.57945	12.7168	1.52728	40.297	1.45714	79.7104
	1.57997	12.9177	1.527	40.9168	1.45647	80.5648
	1.58051	13.1337	1.52729	41.2654	1.45745	80.6006
	1.58107	13.3592	1.52768	41.5849	1.45693	81.436
	1.58158	13.5632	1.52766	42.1113	1.45728	81.7964
	1.58202	13.8057	1.52783	42.4888	1.45665	82.6796
	1.58244	14.0704	1.52805	42.8817	1.45675	83.1556
	1.58303	14.2591	1.52923	42.7952	1.45743	83.3165
	1.5835	14.461	1.52828	43.7649	1.45697	84.1177
	1.58396	14.7369	1.52918	43.8387	1.45754	84.3672
	1.58428	15.0194	1.5297	44.0769	1.4574	84.9454
	1.58469	15.2864	1.52932	44.7499	1.45771	85.325
	1.58525	15.4881	1.5293	45.264	1.45786	85.8063
	1.58582	15.6826	1.52964	45.5719	1.45811	86.2241
	1.58621	15.9649	1.53071	45.5759	1.45805	86.7769
	1.58664	16.1879	1.53031	46.2755	1.45721	87.7972
	1.58711	16.4555	1.53038	46.7337	1.45807	87.874
	1.5877	16.6485	1.53071	47.0537	1.45782	88.5414
	1.58792	16.9808	1.53097	47.4144	1.45822	88.8665
	1.58852	17.1703	1.53198	47.4236	1.45805	89.5238
	1.58881	17.4695	1.53143	48.205	1.45894	89.5882
	1.58947	17.6349	1.53221	48.3047	1.45832	90.4377
	1.58973	17.9499	1.53249	48.6712	1.45863	90.8116
	1.59033	18.1479	1.53271	49.0687	1.45877	91.2792
	1.59074	18.4144	1.53241	49.7307	1.45888	91.7839
	1.591	18.7221	1.53231	50.275	1.45855	92.4917
	1.59161	18.9314	1.53323	50.3078	1.45903	92.7602
	1.59199	19.1652	1.533	50.9031	1.45952	93.0741
	1.59244	19.4414	1.53321	51.3057	1.45918	93.7672
	1.5927	19.7646	1.53426	51.2773	1.45963	94.0542
	1.59301	20.0801	1.53377	52.034	1.45869	95.1142
	1.5936	20.2702	1.53349	52.6706	1.45937	95.2902
	1.59412	20.4886	1.53431	52.7509	1.45947	95.7846
	1.59437	20.8029	1.53454	53.1363	1.45953	96.2772
	1.59478	21.078	1.53474	53.5303	1.45941	96.885
	1.59515	21.3572	1.53448	54.1611	1.45909	97.6168
	1.59553	21.6375	1.53513	54.3428	1.45956	97.9059
	1.59594	21.9121	1.53527	54.7792	1.45999	98.2119
	1.59632	22.1653	1.53538	55.2209	1.45993	98.7993
	1.59684	22.4047	1.5353	55.7538	1.45982	99.3803
	1.59712	22.7066	1.53505	56.3768	1.45991	99.8916
	1.59764	22.9373	1.53556	56.6491	1.46053	100.11
	1.59775	23.3154	1.53648	56.6871	1.46067	100.553
	1.59817	23.5776	1.53602	57.3706	1.46016	101.384
	1.59856	23.8331	1.5361	57.8649	1.46059	101.691
	1.59902	24.0966	1.53595	58.4164	1.46022	102.395
	1.59931	24.4234	1.53661	58.6094	1.46007	103.023
	1.59967	24.6837	1.5371	58.8603	1.46014	103.553
	1.60003	24.9519	1.53691	59.4778	1.45958	104.397
	1.60061	25.1861	1.53702	59.8779	1.46019	104.595
	1.60094	25.4788	1.53741	60.1922	1.46051	105.004
	1.60104	25.8655	1.5376	60.63	1.46024	105.661
	1.60156	26.0649	1.53826	60.7576	1.4608	105.905
	1.60189	26.3856	1.53803	61.4062	1.46033	106.682
	1.60221	26.6896	1.53787	61.9584	1.46143	106.635
	1.60277	26.892	1.53836	62.2205	1.46128	107.263
	1.60294	27.2686	1.53911	62.3546	1.46163	107.65
	1.60329	27.5585	1.53888	62.9596	1.46207	107.916
	1.60381	27.759	1.53867	63.5483	1.46229	108.344
	1.6041	28.0819	1.53978	63.5251	1.46159	109.279
	1.60422	28.4748	1.53988	63.9799	1.46177	109.705
	1.60462	28.7326	1.53927	64.7685	1.46136	110.473
	1.60513	28.9955	1.54039	64.7163	1.46147	110.984
	1.6053	29.3271	1.54058	65.123	1.46115	111.67
	1.60572	29.6156	1.54018	65.8033	1.46167	111.912
	1.60604	29.9066	1.5401	66.3624	1.46148	112.574
	1.60666	30.0781	1.5411	66.3514	1.46166	113.005
	1.60695	30.375	1.54094	66.9267	1.46184	113.46
	1.60701	30.7912	1.54049	67.6549	1.46257	113.594
	1.60726	31.1435	1.54056	68.0764	1.46222	114.33
	1.60782	31.3443	1.5413	68.2489	1.46221	114.898
	1.60789	31.7525	1.54133	68.7512	1.46245	115.298
	1.60822	32.0213	1.54151	69.1517	1.4615	116.364
	1.60872	32.274	1.542	69.4382	1.46259	116.281
	1.60867	32.7398	1.54156	70.1066	1.46263	116.863
	1.6092	32.9408	1.542	70.3997	1.46288	117.252
	1.60964	33.203	1.54296	70.4405	1.46355	117.435
	1.60969	33.6414	1.54218	71.3033	1.46246	118.552
	1.6101	33.889	1.54165	72.0664	1.46327	118.657
	1.61066	34.0994	1.54304	71.896	1.46339	119.151
	1.61102	34.361	1.54251	72.6337	1.46243	120.209
	1.61116	34.7391	1.54227	73.2919	1.46236	120.754
	1.61129	35.1469	1.54357	73.1287	1.4621	121.421
	1.61167	35.4073	1.5439	73.4721	1.46209	121.982
	1.6121	35.6794	1.54278	74.5113	1.46276	122.185
	1.61253	35.9309	1.54339	74.6848	1.46305	122.542
	1.61241	36.4111	1.54346	75.1503	1.46393	122.619
	1.613	36.6156	1.54355	75.6196	1.46291	123.74
	1.61327	36.9572	1.544	75.9113	1.46226	124.633
	1.61338	37.3397	1.5447	76.0514	1.46384	124.343
	1.61403	37.4888	1.54356	77.135	1.46364	124.953
	1.6142	37.8718	1.54356	77.6321	1.46366	125.451
	1.61418	38.3259	1.54358	78.1317	1.46363	126.045
	1.61471	38.5296	1.54425	78.2976	1.46368	126.581
	1.6152	38.7629	1.54453	78.629	1.46466	126.56
	1.61538	39.1391	1.54455	79.1213	1.46413	127.389
	1.61538	39.5774	1.54401	79.9281	1.46427	127.859
	1.61561	39.9385	1.5441	80.3474	1.46395	128.551
	1.61605	40.1691	1.54543	80.1691	1.46412	129.014
	1.61647	40.4265	1.54467	81.0547	1.46385	129.728
	1.61633	40.9379	1.54516	81.363	1.4639	130.265
	1.61687	41.2017	1.54574	81.5549	1.4638	130.869
	1.617	41.5642	1.54497	82.4232	1.46439	131.103
	1.61764	41.7552	1.54583	82.534	1.46329	132.234
	1.61797	42.0341	1.54553	83.1751	1.46445	132.153
	1.61788	42.5288	1.5464	83.2351	1.46435	132.746
	1.61831	42.7566	1.5458	84.0209	1.46461	133.147
	1.6188	43.013	1.54621	84.3227	1.4652	133.35
	1.61875	43.4696	1.54661	84.6221	1.46548	133.74
	1.61908	43.7615	1.5468	85.0112	1.46544	134.304
	1.61948	44.0392	1.54697	85.4396	1.46501	135.086
	1.61977	44.3396	1.54762	85.6221	1.46517	135.541
	1.62031	44.5537	1.54686	86.5224	1.46459	136.405
	1.62043	44.9654	1.54759	86.6538	1.46485	136.79
	1.62049	45.3783	1.54825	86.8124	1.46455	137.5
	1.6207	45.7297	1.5474	87.7404	1.46438	138.136
	1.6209	46.0954	1.54888	87.5096	1.46386	138.96
	1.62106	46.4622	1.5486	88.1367	1.46484	138.95
	1.62149	46.7243	1.54847	88.6868	1.46489	139.517
	1.62181	47.028	1.54893	88.9738	1.46466	140.163
	1.62184	47.4506	1.54932	89.279	1.46473	140.657
	1.62234	47.6852	1.54999	89.4228	1.46527	140.9
	1.62261	48.0129	1.54984	90.0017	1.46543	141.342
	1.62268	48.4169	1.55005	90.3944	1.46509	142.07
	1.62325	48.5938	1.54999	90.9373	1.46516	142.579
	1.62323	49.0621	1.55019	91.3445	1.46525	143.089
	1.62348	49.4038	1.55017	91.8536	1.4659	143.295
	1.62376	49.7324	1.55006	92.4028	1.46591	143.81
	1.62461	49.8039	1.55044	92.7077	1.466	144.325
	1.62482	50.1621	1.55016	93.328	1.46631	144.717
	1.62485	50.5911	1.5505	93.6864	1.46606	145.363
	1.62439	51.2322	1.55122	93.8288	1.46597	145.948
	1.62481	51.5167	1.55061	94.636	1.46564	146.681
	1.62543	51.668	1.55127	94.8226	1.46572	147.188
	1.62521	52.22	1.55135	95.264	1.46566	147.754
	1.62594	52.3428	1.55115	95.8477	1.46548	148.364
	1.62577	52.8592	1.5514	96.2332	1.46532	149.031
	1.62636	53.0388	1.55218	96.3484	1.4657	149.338
	1.62631	53.5031	1.55153	97.1561	1.46576	149.838
	1.62696	53.6955	1.5518	97.5371	1.46635	150.086
	1.62691	54.137	1.55284	97.5352	1.46591	150.881
	1.62773	54.2147	1.552	98.4552	1.4667	151.007
	1.62714	54.9402	1.55205	98.9048	1.46685	151.432
	1.62787	55.0624	1.55234	99.2598	1.46658	152.116
	1.62832	55.2915	1.55188	99.9879	1.46633	152.795
	1.62816	55.8081	1.55208	100.389	1.46727	152.823
	1.6284	56.1412	1.55266	100.6	1.46742	153.293
	1.62847	56.5686	1.55231	101.271	1.46728	153.897
	1.62911	56.7298	1.55281	101.52	1.46657	154.844
	1.6298	56.8689	1.5525	102.163	1.46685	155.221
	1.62951	57.426	1.55281	102.495	1.46769	155.303
	1.62954	57.8793	1.55366	102.613	1.46749	155.941
	1.6302	58.0175	1.55394	102.97	1.46772	156.392
	1.62976	58.6686	1.55275	104.063	1.46645	157.635
	1.63038	58.8518	1.55347	104.222	1.46647	158.139
	1.63058	59.227	1.55352	104.664	1.46658	158.609
	1.63058	59.6733	1.55339	105.23	1.46736	158.771
	1.63138	59.7448	1.55329	105.766	1.46774	159.083
	1.63129	60.2224	1.555	105.415	1.46701	160.036
	1.63108	60.7677	1.55344	106.695	1.46781	160.125
	1.6318	60.9176	1.55478	106.539	1.46811	160.514
	1.63218	61.1668	1.55446	107.199	1.46821	160.976
	1.63238	61.5124	1.55452	107.669	1.46783	161.752
	1.63226	62.0365	1.55445	108.184	1.46864	161.873
	1.63213	62.5057	1.55537	108.21	1.46901	162.181
	1.6328	62.68	1.55559	108.631	1.46815	163.202
	1.63326	62.9143	1.55514	109.365	1.46747	164.102
	1.63266	63.6328	1.55536	109.74	1.46825	164.23
	1.63337	63.7521	1.55441	110.707	1.46851	164.637
	1.63361	64.115	1.55504	110.888	1.46785	165.543
	1.63332	64.6879	1.55566	111.109	1.46866	165.627
	1.63399	64.8363	1.55524	111.816	1.46745	166.806
	1.6339	65.3184	1.55549	112.185	1.46829	166.914
	1.63385	65.7811	1.55484	113.031	1.46716	168.087
	1.63439	65.9988	1.55445	113.72	1.46813	168.091
	1.63511	66.1245	1.55536	113.729	1.46722	169.11
	1.63444	66.862	1.55488	114.501	1.46765	169.435
	1.63455	67.2995	1.55381	115.538	1.46807	169.766
	1.63467	67.658	1.5553	115.305	1.46837	170.134
	1.63541	67.7682	1.5557	115.581	1.46918	170.197
	1.63549	68.2071	1.55652	115.682	1.4693	170.746
	1.63545	68.6268	1.55587	116.506	1.46901	171.411
	1.63601	68.8756	1.55649	116.676	1.46809	172.445
	1.63599	69.3021	1.55484	117.98	1.46885	172.571
	1.6368	69.3675	1.55565	118.085	1.46879	173.156
	1.63636	70.0483	1.55649	118.203	1.46923	173.478
	1.63694	70.2212	1.55509	119.37	1.46804	174.64
	1.63763	70.3658	1.55538	119.717	1.46769	175.36
	1.6372	71.0231	1.55615	119.846	1.46677	176.39
	1.63706	71.5138	1.55605	120.367	1.46818	176.192
	1.63774	71.6402	1.55608	120.878	1.46833	176.672
	1.63828	71.8787	1.55694	120.944	1.4685	177.107
	1.63872	72.1132	1.5564	121.708	1.4692	177.285
	1.63809	72.842	1.55774	121.545	1.46886	178.008
	1.63795	73.3521	1.55699	122.432	1.46835	178.833
	1.63858	73.5122	1.55673	123.08	1.46931	178.876
	1.63889	73.8115	1.55732	123.287	1.47006	178.989
	1.63883	74.2964	1.55739	123.732	1.46849	180.347
	1.63965	74.3861	1.5581	123.88	1.46954	180.356
	1.63887	75.1758	1.55727	124.804	1.46837	181.51
	1.6399	75.1537	1.55673	125.542	1.46942	181.463
	1.63972	75.6807	1.55829	125.268	1.4689	182.347
	1.63993	76.0636	1.55972	125.058	1.46903	182.78
	1.6407	76.1398	1.55799	126.454	1.47019	182.714
	1.64106	76.4194	1.55698	127.416	1.46971	183.492
	1.6405	77.1497	1.55752	127.677	1.46927	184.274
	1.64033	77.6382	1.55835	127.76	1.47109	183.809
	1.64071	77.926	1.55809	128.389	1.46927	185.364
	1.64163	77.9527	1.55793	128.951	1.46832	186.383
	1.64154	78.4444	1.55756	129.645	1.46925	186.43
	1.64124	79.0443	1.55809	129.895	1.47	186.582
	1.64082	79.6589	1.55767	130.589	1.47063	186.784
	1.64185	79.6536	1.55842	130.727	1.46898	188.211
	1.64257	79.7922	1.55887	130.981	1.469	188.769
	1.64263	80.2127	1.55804	131.915	1.4686	189.509
	1.64327	80.3456	1.55972	131.559	1.46807	190.338
	1.64268	81.0615	1.55931	132.287	1.46742	191.254
	1.6433	81.2532	1.559	132.934	1.4695	190.688
	1.64392	81.4467	1.55918	133.34	1.46905	191.457
	1.64272	82.3932	1.55928	133.778	1.46993	191.519
	1.64363	82.432	1.56025	133.801	1.46962	192.22
	1.64416	82.6388	1.55925	134.795	1.46962	192.758
	1.63723	85.9984	1.56251	133.397	1.46721	194.345
	1.64583	82.2021	1.55447	137.552	1.47825	188.484
	1.64337	83.0508	1.56017	134.379	1.46971	192.767
	1.6439	82.3667	1.5609	133.528	1.46961	192.287
	1.64398	81.8882	1.5611	132.948	1.47123	190.851
	1.64394	81.4473	1.55963	133.172	1.47001	190.983
	1.64284	81.4895	1.56101	131.971	1.47059	190.148
	1.64273	81.0946	1.56031	131.834	1.47072	189.514
	1.6433	80.404	1.55977	131.572	1.47141	188.582
	1.64301	80.0852	1.55988	131.034	1.47088	188.338
	1.64233	79.9442	1.55989	130.557	1.46984	188.379
	1.64207	79.6071	1.56018	129.906	1.47019	187.598
	1.64259	78.9185	1.55853	130.209	1.46987	187.25
	1.64255	78.4954	1.55952	129.191	1.47068	186.29
	1.6422	78.1994	1.56008	128.426	1.46918	186.557
	1.64174	77.9623	1.55714	129.407	1.47062	185.204
	1.64213	77.327	1.55877	128.085	1.46998	185.065
	1.64194	76.975	1.55901	127.478	1.47123	183.825
	1.64161	76.6628	1.55882	127.069	1.46977	184.08
	1.64137	76.3371	1.55823	126.859	1.47063	183.033
	1.64103	76.0308	1.55768	126.62	1.47002	182.829
	1.64163	75.3056	1.55851	125.711	1.46925	182.723
	1.64043	75.4359	1.55836	125.292	1.47014	181.7
	1.64059	74.8955	1.55972	124.136	1.46981	181.322
	1.64111	74.2207	1.55758	124.678	1.47011	180.636
	1.64073	73.9453	1.55881	123.574	1.46912	180.625
	1.64004	73.7992	1.55653	124.216	1.46998	179.63
	1.64016	73.314	1.55763	123.168	1.4698	179.15
	1.64047	72.7304	1.55701	122.975	1.46863	179.293
	1.64008	72.4526	1.5569	122.545	1.46902	178.49
	1.63946	72.2722	1.55797	121.502	1.46829	178.384
	1.63983	71.6724	1.55776	121.121	1.46939	177.233
	1.64063	70.8562	1.55694	121.007	1.46883	176.95
	1.63965	70.8634	1.5559	121.012	1.4679	176.967
	1.63868	70.8507	1.55847	119.242	1.46818	176.256
	1.63855	70.4335	1.55709	119.454	1.46873	175.392
	1.63874	69.8999	1.55725	118.85	1.46922	174.581
	1.64002	68.8752	1.55665	118.656	1.46787	174.783
	1.63928	68.7771	1.55635	118.31	1.4697	173.254
	1.63891	68.5019	1.55698	117.483	1.4689	173.143
	1.63866	68.1671	1.55635	117.315	1.46795	173.118
	1.63916	67.4884	1.55615	116.926	1.46881	172.121
	1.63933	66.9735	1.5565	116.22	1.46716	172.493
	1.63816	67.0273	1.55617	115.895	1.46861	171.124
	1.63774	66.7771	1.55608	115.455	1.46864	170.587
	1.63783	66.2838	1.5557	115.143	1.46779	170.503
	1.63688	66.2628	1.55627	114.362	1.46832	169.659
	1.63757	65.5179	1.556	113.996	1.468	169.292
	1.63707	65.3055	1.55602	113.454	1.46802	168.756
	1.63681	64.9539	1.55564	113.149	1.46724	168.627
	1.637	64.4241	1.55538	112.787	1.46835	167.484
	1.63634	64.2658	1.55584	112.052	1.46756	167.398
	1.63626	63.8713	1.5553	111.833	1.46731	166.979
	1.63665	63.222	1.55419	111.901	1.46662	166.809
	1.63638	62.9349	1.55556	110.696	1.46667	166.238
	1.63542	62.8845	1.55534	110.299	1.46737	165.288
	1.63546	62.4413	1.5543	110.314	1.46564	165.691
	1.63561	61.9237	1.55516	109.404	1.4669	164.45
	1.6359	61.35	1.55488	109.035	1.46808	163.289
	1.63568	61.0226	1.55431	108.829	1.46645	163.625
	1.63465	61.0006	1.55509	107.928	1.46675	162.918
	1.635	60.412	1.55496	107.492	1.46714	162.16
	1.63482	60.0291	1.55428	107.338	1.46597	162.309
	1.63437	59.7921	1.55438	106.783	1.46606	161.677
	1.63488	59.1209	1.5541	106.427	1.46657	160.864
	1.63432	58.9064	1.55395	106.002	1.46568	160.805
	1.63429	58.4774	1.55478	105.086	1.46651	159.798
	1.63478	57.8147	1.55292	105.525	1.46589	159.603
	1.63424	57.6323	1.55351	104.713	1.46617	158.923
	1.63348	57.5124	1.55379	104.107	1.46618	158.379
	1.63378	56.9312	1.55295	103.981	1.46613	157.832
	1.63418	56.2923	1.55391	103.033	1.46511	157.863
	1.63321	56.2917	1.55281	103.079	1.46596	156.885
	1.63279	56.0142	1.55263	102.671	1.46495	156.836
	1.63254	55.6803	1.55429	101.342	1.46582	155.851
	1.63291	55.0664	1.55325	101.357	1.46528	155.597
	1.63226	54.9257	1.55333	100.806	1.4655	154.928
	1.63183	54.6494	1.55342	100.274	1.46519	154.577
	1.63248	53.9332	1.5535	99.6904	1.46602	153.548
	1.63211	53.6522	1.55229	99.8325	1.46655	152.753
	1.63238	53.0964	1.55308	98.9621	1.46603	152.497
	1.63149	53.0343	1.55303	98.4519	1.46768	151.068
	1.63094	52.8286	1.55191	98.5414	1.46643	151.201
	1.63133	52.2196	1.5517	98.1239	1.46716	150.266
	1.63084	51.9587	1.55145	97.7618	1.4673	149.608
	1.63039	51.722	1.55155	97.2147	1.46649	149.534
	1.63021	51.361	1.55197	96.5065	1.46594	149.288
	1.63031	50.8524	1.55185	96.069	1.46586	148.778
	1.63146	49.9119	1.55137	95.813	1.46613	148.098
	1.63084	49.7274	1.55198	95.0055	1.46531	147.986
	1.63007	49.6401	1.55201	94.4779	1.46718	146.432
	1.62938	49.5096	1.55081	94.5829	1.46713	145.884
	1.62961	48.9588	1.55035	94.3086	1.46674	145.584
	1.62909	48.7195	1.5504	93.7814	1.46689	144.951
	1.62871	48.4472	1.54982	93.5636	1.4659	144.968
	1.629	47.8809	1.55141	92.2931	1.46751	143.546
	1.62834	47.7275	1.54983	92.5862	1.46541	144.158
	1.62859	47.1648	1.55002	91.9844	1.46694	142.769
	1.62848	46.7753	1.55009	91.4536	1.46599	142.72
	1.62777	46.6124	1.54993	91.046	1.46748	141.411
	1.62797	46.0864	1.55124	89.8468	1.4667	141.251
	1.62775	45.7619	1.54975	90.104	1.46692	140.611
	1.62696	45.6717	1.54983	89.576	1.46696	140.073
	1.62683	45.2917	1.55108	88.435	1.46739	139.267
	1.62684	44.8096	1.55028	88.3387	1.46772	138.523
	1.62659	44.5002	1.54973	88.1248	1.46661	138.625
	1.62617	44.2256	1.54953	87.7207	1.46823	137.176
	1.62601	43.8416	1.55033	86.835	1.46767	136.957
	1.62569	43.5561	1.54902	86.9971	1.4682	136.157
	1.6259	43.023	1.54905	86.4626	1.46746	135.993
	1.62538	42.803	1.54912	85.9382	1.46653	135.965
	1.62485	42.5816	1.54839	85.7707	1.46716	135.066
	1.62526	41.9635	1.54857	85.1814	1.46562	135.36
	1.62505	41.5979	1.54962	84.1731	1.46709	134.016
	1.6241	41.5561	1.54833	84.3171	1.46677	133.655
	1.62445	40.9925	1.5489	83.5323	1.46675	133.12
	1.62437	40.5403	1.54837	83.3131	1.46584	133.067
	1.62355	40.4781	1.54963	82.1708	1.4662	132.322
	1.62326	40.1571	1.54913	81.936	1.46513	132.395
	1.62343	39.6545	1.54844	81.7678	1.46609	131.304
	1.6233	39.2344	1.54863	81.1594	1.46517	131.253
	1.6229	38.9923	1.54804	80.9515	1.46523	130.705
	1.62238	38.7724	1.54756	80.6982	1.46507	130.217
	1.62208	38.4505	1.54765	80.16	1.46561	129.397
	1.62215	37.9422	1.54745	79.7459	1.46501	129.168
	1.62219	37.4627	1.54719	79.3811	1.4658	128.198
	1.62187	37.1795	1.54662	79.1415	1.4666	127.186
	1.62104	37.0688	1.54752	78.2009	1.46394	128.093
	1.62101	36.669	1.54647	78.2208	1.46579	126.528
	1.62091	36.2524	1.54639	77.7746	1.4653	126.28
	1.62011	36.1688	1.54729	76.7905	1.4656	125.557
	1.6205	35.5591	1.54699	76.4581	1.46473	125.509
	1.62027	35.1953	1.54609	76.4228	1.46534	124.614
	1.61962	35.0551	1.54606	75.9121	1.46475	124.399
	1.61971	34.5871	1.54637	75.2677	1.46411	124.186
	1.61968	34.1595	1.54552	75.2138	1.46309	124.203
	1.61872	34.1287	1.54625	74.3292	1.46474	122.797
	1.61832	33.8531	1.54707	73.4376	1.46379	122.768
	1.61806	33.5201	1.54531	73.8071	1.464	122.091
	1.61801	33.1031	1.54558	73.1627	1.46364	121.764
	1.6177	32.7759	1.54457	73.1778	1.46461	120.695
	1.6172	32.5569	1.54481	72.535	1.46429	120.317
	1.61711	32.1315	1.54487	72.018	1.46431	119.759
	1.6172	31.673	1.54443	71.7613	1.46427	119.249
	1.6164	31.5825	1.5446	71.1691	1.46456	118.565
	1.61641	31.1285	1.54424	70.8329	1.46438	118.121
	1.61597	30.8751	1.54423	70.3446	1.46376	117.882
	1.61554	30.6357	1.54326	70.3287	1.46311	117.715
	1.61553	30.166	1.54349	69.7302	1.4644	116.456
	1.6151	29.9138	1.54434	68.7853	1.46322	116.559
	1.61467	29.6682	1.54355	68.6742	1.46376	115.762
	1.61467	29.2155	1.54243	68.741	1.46376	115.176
	1.61442	28.8914	1.5436	67.6629	1.46305	115.027
	1.61382	28.6949	1.54336	67.2692	1.46342	114.289
	1.61358	28.3707	1.54246	67.2189	1.46312	113.894
	1.61305	28.1368	1.54202	66.9493	1.46324	113.31
	1.61306	27.6776	1.54208	66.4082	1.46265	113.111
	1.61276	27.3961	1.54144	66.2318	1.46394	111.834
	1.61205	27.2666	1.54234	65.2901	1.46328	111.654
	1.61211	26.7877	1.54108	65.4291	1.46282	111.375
	1.6118	26.4881	1.5417	64.6152	1.46299	110.726
	1.61137	26.2208	1.54132	64.2786	1.46204	110.672
	1.61107	25.916	1.54079	64.0799	1.46293	109.68
	1.61056	25.6752	1.54148	63.2335	1.46213	109.565
	1.61037	25.3064	1.54089	63.0114	1.4608	109.747
	1.61002	25.0407	1.53985	63.0335	1.46241	108.348
	1.60958	24.7695	1.54037	62.2791	1.46094	108.605
	1.60926	24.4612	1.54085	61.5377	1.46217	107.357
	1.60903	24.1327	1.54064	61.1402	1.46102	107.454
	1.60874	23.8306	1.53959	61.1719	1.46107	106.877
	1.60805	23.7034	1.5397	60.5982	1.46059	106.603
	1.60764	23.4117	1.54007	59.9255	1.46117	105.743
	1.60751	23.021	1.53902	59.94	1.46067	105.485
	1.60732	22.6593	1.53903	59.4183	1.46079	104.874
	1.60686	22.4064	1.53947	58.7068	1.46044	104.505
	1.6064	22.1733	1.53881	58.5392	1.46108	103.634
	1.60623	21.8098	1.53908	57.9129	1.46023	103.538
	1.606	21.4718	1.53919	57.361	1.46155	102.284
	1.60523	21.3513	1.53818	57.3661	1.46065	102.249
	1.60478	21.1237	1.53852	56.6973	1.46125	101.378
	1.60455	20.7629	1.5383	56.3064	1.46059	101.178
	1.60439	20.4135	1.53763	56.1589	1.46046	100.693
	1.60403	20.1208	1.53758	55.688	1.46049	100.157
	1.60339	19.9413	1.53755	55.1646	1.46019	99.77
	1.60302	19.6598	1.53734	54.7843	1.46057	99.0502
	1.60277	19.3394	1.53758	54.1908	1.46028	98.6639
	1.60226	19.105	1.53717	53.8624	1.46068	97.8895
	1.60187	18.85	1.53686	53.5273	1.46027	97.5914
	1.60162	18.5091	1.53692	52.998	1.45983	97.2867
	1.6011	18.3093	1.53667	52.6236	1.45973	96.7715
	1.60076	17.9906	1.53617	52.3767	1.45939	96.4003
	1.60026	17.789	1.53611	51.8914	1.45958	95.7604
	1.59984	17.4923	1.53624	51.342	1.4591	95.4637
	1.59948	17.2268	1.5358	51.0493	1.45925	94.8601
	1.59883	17.0558	1.53559	50.6596	1.45869	94.6155
	1.59851	16.7658	1.53488	50.5286	1.45888	93.9698
	1.5982	16.4642	1.53563	49.6545	1.45865	93.5593
	1.59766	16.2568	1.53568	49.1287	1.45861	93.0553
	1.59706	16.0731	1.53407	49.4404	1.45928	92.1289
	1.59675	15.7882	1.53481	48.5509	1.45806	92.2805
	1.59637	15.4848	1.53465	48.1404	1.45872	91.343
	1.59598	15.2183	1.53393	47.9897	1.45828	91.0655
	1.59543	15.0182	1.53343	47.7548	1.45885	90.2029
	1.59487	14.822	1.53382	47.066	1.45832	89.9341
	1.59457	14.5093	1.53387	46.5217	1.45827	89.4293
	1.59407	14.2587	1.53312	46.388	1.45839	88.8016
	1.59349	14.1155	1.53333	45.7811	1.45761	88.708
	1.59307	13.8375	1.5327	45.6138	1.45857	87.6379
	1.59269	13.5552	1.53272	45.14	1.45801	87.4016
	1.59208	13.3685	1.53278	44.5618	1.45746	87.1439
	1.59155	13.1649	1.53195	44.4773	1.45751	86.5868
	1.59109	12.9207	1.53199	43.9404	1.4577	85.9426
	1.59076	12.6412	1.53184	43.5217	1.45649	86.0398
	1.5901	12.4692	1.53147	43.2337	1.45671	85.3951
	1.58938	12.3114	1.53136	42.7686	1.45655	84.9641
	1.589	12.059	1.53133	42.2945	1.45669	84.312
	1.58851	11.8254	1.53105	41.9339	1.45628	84.025
	1.5881	11.5903	1.53095	41.4719	1.45729	82.9135
	1.58744	11.4184	1.53025	41.3311	1.45668	82.711
	1.58698	11.1962	1.53029	40.8349	1.45644	82.2818
	1.58652	10.9507	1.53026	40.33	1.45657	81.7103
	1.58591	10.7749	1.52962	40.175	1.45649	81.1752
	1.58547	10.5223	1.52948	39.7165	1.45614	80.8284
	1.58486	10.354	1.52907	39.4216	1.45638	80.1786
	1.5844	10.1238	1.52875	39.0512	1.45628	79.6516
	1.5838	9.9275	1.5286	38.6651	1.45615	79.2165
	1.58319	9.76362	1.5286	38.1804	1.45574	78.8641
	1.58269	9.5395	1.52824	37.8601	1.45518	78.63
	1.58215	9.31818	1.52802	37.454	1.45568	77.8422
	1.58158	9.1518	1.52778	37.0563	1.45514	77.5494
	1.58094	8.99364	1.5275	36.7153	1.45521	77.0121
	1.58023	8.83881	1.52726	36.3395	1.45446	76.8657
	1.57972	8.59879	1.52727	35.8414	1.45457	76.2617
	1.57922	8.39671	1.52675	35.6149	1.45448	75.7788
	1.57855	8.24147	1.52647	35.2426	1.45446	75.2453
	1.57798	8.06717	1.52697	34.4941	1.45506	74.3567
	1.57738	7.87941	1.52663	34.1495	1.45496	73.8751
	1.5767	7.72316	1.52596	33.99	1.4547	73.4914
	1.57623	7.51943	1.5257	33.6143	1.45452	73.0358
	1.57549	7.37989	1.52526	33.3487	1.45472	72.3878
	1.57491	7.20063	1.52473	33.1031	1.45484	71.7871
	1.57428	7.03407	1.52475	32.5945	1.45483	71.2572
	1.5736	6.8981	1.52442	32.2673	1.4545	70.8776
	1.5729	6.74518	1.52417	31.8929	1.45496	70.1158
	1.57232	6.5609	1.52387	31.5278	1.4543	69.9146
	1.57172	6.38901	1.52329	31.3192	1.45351	69.7929
	1.57101	6.27378	1.52318	30.8819	1.45396	69.0024
	1.5703	6.12634	1.52272	30.6037	1.4537	68.6327
	1.56961	5.99322	1.52243	30.2628	1.45338	68.2265
	1.56901	5.83572	1.52246	29.7503	1.45317	67.8034
	1.56835	5.67088	1.5221	29.4171	1.45281	67.4703
	1.56766	5.5326	1.52171	29.1082	1.45333	66.6686
	1.5669	5.41633	1.52118	28.8633	1.45322	66.1446
	1.56627	5.25416	1.52088	28.5338	1.45289	65.8038
	1.56551	5.13809	1.52076	28.0707	1.4529	65.2109
	1.56482	4.99447	1.5206	27.6729	1.45212	65.1103
	1.5641	4.87589	1.52016	27.3796	1.4524	64.4135
	1.56339	4.74535	1.5196	27.1789	1.45233	63.933
	1.56262	4.63815	1.51955	26.6851	1.45239	63.363
	1.56199	4.49927	1.5192	26.3694	1.45215	62.9392
	1.56118	4.392	1.51883	26.0544	1.45209	62.428
	1.5604	4.28374	1.51854	25.7176	1.45168	62.0823
	1.55974	4.15334	1.51809	25.4206	1.45157	61.6264
	1.55895	4.0477	1.51794	24.9943	1.45133	61.2336
	1.5582	3.95842	1.51742	24.7536	1.45119	60.7567
	1.55741	3.84106	1.51726	24.3796	1.45131	60.156
	1.5567	3.72004	1.51664	24.1299	1.45045	60.0852
	1.55594	3.61666	1.51628	23.8408	1.45059	59.4556
	1.55509	3.52507	1.51629	23.3154	1.45059	58.9153
	1.55428	3.43751	1.51577	23.0867	1.45045	58.4431
	1.55354	3.32708	1.51552	22.7081	1.45096	57.6369
	1.55279	3.21615	1.51502	22.4473	1.44996	57.6086
	1.55202	3.1371	1.5148	22.0776	1.45035	56.8588
	1.5512	3.04602	1.51438	21.7686	1.44983	56.6208
	1.55041	2.94923	1.51397	21.4611	1.44997	55.9974
	1.54955	2.87992	1.51369	21.1509	1.45002	55.4181
	1.54878	2.78441	1.51332	20.814	1.44964	55.0894
	1.54799	2.68846	1.51306	20.4588	1.44967	54.5258
	1.54718	2.62502	1.51298	19.9828	1.44891	54.3869
	1.54635	2.54142	1.5125	19.7348	1.44919	53.7127
	1.54552	2.44981	1.51175	19.6048	1.44885	53.3494
	1.54469	2.37707	1.51143	19.2863	1.44894	52.7651
	1.54384	2.30593	1.51112	18.9352	1.44826	52.5827
	1.54302	2.24441	1.5106	18.666	1.44849	51.9118
	1.54215	2.16504	1.51026	18.3547	1.44801	51.651
	1.54134	2.09212	1.50956	18.1924	1.44837	50.9423
	1.54052	2.0357	1.50926	17.8486	1.44777	50.6739
	1.53962	1.9713	1.50899	17.4726	1.44791	50.075
	1.53875	1.90422	1.50837	17.2749	1.44749	49.7312
	1.53794	1.84242	1.50811	16.9218	1.44774	49.0715
	1.53702	1.7896	1.50757	16.6873	1.4473	48.7915
	1.53609	1.73194	1.50753	16.2036	1.44726	48.2551
	1.5353	1.66344	1.50686	16.0394	1.4468	47.9601
	1.53444	1.61256	1.50613	15.9043	1.44645	47.6101
	1.53349	1.56565	1.50602	15.4546	1.44673	46.9145
	1.53261	1.50542	1.50574	15.1106	1.44649	46.5033
	1.53178	1.44837	1.50504	14.957	1.44665	45.8778
	1.5309	1.39934	1.50465	14.6533	1.44586	45.7837
	1.53002	1.35137	1.50414	14.419	1.44573	45.2771
	1.52911	1.30723	1.50361	14.1753	1.44597	44.6135
	1.52822	1.25507	1.50337	13.8017	1.44554	44.3304
	1.52733	1.2032	1.50262	13.6797	1.44528	43.9198
	1.52642	1.16138	1.50222	13.3567	1.44491	43.5706
	1.52548	1.12689	1.50187	13.0432	1.4449	43.0102
	1.52458	1.09012	1.50129	12.8496	1.44453	42.6561
	1.52364	1.04972	1.5008	12.5878	1.44488	41.9519
	1.52278	1.01023	1.5003	12.3193	1.44445	41.6513
	1.52183	0.97652	1.49989	12.0399	1.44437	41.161
	1.52084	0.94526	1.49928	11.8153	1.44413	40.7343
	1.51997	0.91294	1.4988	11.5811	1.4441	40.2041
	1.51904	0.87623	1.49824	11.3556	1.44391	39.7669
	1.5181	0.84994	1.49781	11.0935	1.44343	39.4775
	1.51716	0.82016	1.49729	10.8444	1.44336	39.0065
	1.51627	0.78948	1.4966	10.6717	1.44285	38.7154
	1.5153	0.7675	1.49623	10.3764	1.4426	38.3076
	1.51438	0.74082	1.49564	10.1503	1.44239	37.8634
	1.5134	0.71107	1.49508	9.94641	1.44234	37.3629
	1.51253	0.67918	1.4945	9.73413	1.44226	36.8699
	1.51155	0.65691	1.49398	9.48378	1.44201	36.4754
	1.51059	0.63217	1.49359	9.18502	1.44152	36.2014
	1.50971	0.60759	1.49295	9.01654	1.44166	35.5628
	1.50873	0.57827	1.49226	8.84704	1.44133	35.2074
	1.50778	0.55808	1.4918	8.59947	1.44125	34.7178
	1.50677	0.53923	1.49113	8.41878	1.44109	34.2595
	1.50586	0.5165	1.4906	8.18185	1.44106	33.7415
	1.50493	0.49112	1.49001	8.00291	1.44083	33.3169
	1.50397	0.47105	1.48932	7.80287	1.44049	32.9464
	1.50302	0.45267	1.4889	7.54951	1.44065	32.3052
	1.50203	0.43372	1.48818	7.39191	1.43995	32.1505
	1.50108	0.41514	1.48755	7.20692	1.44002	31.5648
	1.50013	0.39708	1.48699	7.01083	1.43929	31.4127
	1.49915	0.38068	1.48647	6.7655	1.43917	30.9552
	1.4982	0.35933	1.48576	6.61046	1.439	30.4784
	1.49726	0.34752	1.48514	6.41917	1.43857	30.1941
	1.49623	0.33403	1.48445	6.25591	1.43851	29.6811
	1.49534	0.31736	1.48384	6.07747	1.43819	29.313
	1.49437	0.30017	1.48323	5.8823	1.43768	29.0468
	1.49343	0.28562	1.48257	5.69533	1.43794	28.3508
	1.49244	0.27609	1.48191	5.54052	1.43707	28.2873
	1.49147	0.26493	1.4812	5.37095	1.4375	27.5186
	1.49044	0.25172	1.48058	5.21057	1.43719	27.1339
	1.48949	0.23623	1.47994	5.03732	1.43695	26.7362
	1.48851	0.22523	1.47922	4.88982	1.43666	26.3357
	1.48756	0.21473	1.47854	4.71918	1.43624	26.043
	1.48657	0.20382	1.47787	4.56478	1.4362	25.5112
	1.48564	0.18971	1.47722	4.38883	1.4358	25.1971
	1.48464	0.1786	1.47651	4.23746	1.43547	24.8155
	1.48363	0.16877	1.47577	4.09311	1.43525	24.404
	1.48269	0.15824	1.47519	3.90317	1.43499	24.0052
	1.48172	0.15043	1.4744	3.76884	1.43442	23.7642
	1.4807	0.14285	1.47365	3.64943	1.43434	23.2707
	1.47973	0.134	1.47295	3.51742	1.4341	22.8726
	1.47872	0.12538	1.47225	3.36711	1.43382	22.4721
	1.47779	0.11819	1.47152	3.23132	1.43362	22.0431
	1.47676	0.11275	1.47079	3.09384	1.4335	21.5452
	1.4758	0.10652	1.47005	2.95056	1.43297	21.3106
	1.47481	0.09808	1.46931	2.83297	1.43274	20.8813
	1.47383	0.09073	1.46861	2.70347	1.43267	20.4168
	1.47282	0.08664	1.46782	2.58378	1.43239	19.9885
	1.47185	0.08113	1.467	2.45127	1.43213	19.6276
	1.47084	0.0763	1.46631	2.32773	1.43165	19.2767
	1.46991	0.06936	1.46556	2.21955	1.43151	18.8626
	1.46885	0.06455	1.46482	2.07833	1.43116	18.5082
	1.4679	0.0584	1.46401	1.98179	1.4307	18.1979
	1.4669	0.05459	1.46321	1.86816	1.43049	17.7876
	1.46596	0.0495	1.46248	1.74163	1.42995	17.5326
	1.46494	0.04534	1.46172	1.63979	1.42982	17.031
	1.4639	0.04173	1.46088	1.5197	1.42932	16.7968
	1.46291	0.03185	1.46015	1.40584	1.42921	16.3075
	1.46196	0.02976	1.45938	1.29944	1.42877	16.0379
	1.46099	0.0243	1.45855	1.19884	1.4283	15.6811
	1.45998	0.02023	1.45779	1.10187	1.42805	15.2944
	1.45902	0.0187	1.45696	1.00352	1.4276	14.9836
	1.458	0.01493	1.45614	0.91374	1.42735	14.6061
	1.45698	0.00992	1.45531	0.82007	1.42701	14.233
	1.45599	0.00708	1.45455	0.72534	1.42663	13.902
	1.45501	0.00657	1.4537	0.62994	1.42626	13.5473
	1.45406	0.00252	1.45289	0.54063	1.42582	13.271
	1.45308	-0.00292	1.45209	0.43769	1.42555	12.8713
	1.45202	-0.00653	1.45132	0.34688	1.42516	12.5357
	1.45106	-0.00793	1.45045	0.25895	1.42494	12.1444
	1.45008	-0.01689	1.44962	0.17066	1.42441	11.8475
	1.44905	-0.01786	1.44879	0.0804	1.42397	11.5474
	1.44807	-0.01934	1.44798	0.000454942	1.42353	11.2306
	1.4471	-0.02377	1.44711	-0.08315	1.42302	10.9815
	1.44608	-0.02464	1.44632	-0.16325	1.42279	10.5739
	1.44513	-0.03044	1.44547	-0.23616	1.42229	10.2987
	1.44411	-0.03379	1.44459	-0.31702	1.42203	9.90502
	1.4431	-0.03437	1.44375	-0.38706	1.42142	9.64603
	1.4421	-0.036	1.4429	-0.46479	1.42106	9.32358
	1.44113	-0.03681	1.44206	-0.54024	1.42068	9.00449
	1.44012	-0.04004	1.44125	-0.61373	1.42013	8.74517
	1.43912	-0.04328	1.44042	-0.69045	1.41972	8.43359
	1.43811	-0.04004	1.4395	-0.75446	1.41907	8.22219
	1.43708	-0.04305	1.43865	-0.82771	1.41883	7.82554
	1.43614	-0.04253	1.43785	-0.90609	1.4183	7.5871
	1.43512	-0.04614	1.43696	-0.96088	1.41786	7.27961
	1.43418	-0.04947	1.43612	-1.03362	1.41737	6.9922
	1.4332	-0.05037	1.43521	-1.09908	1.4168	6.75604
	1.43215	-0.05256	1.43434	-1.15581	1.41643	6.43689
	1.43114	-0.05624	1.43347	-1.21964	1.4159	6.18555
	1.43016	-0.05563	1.4326	-1.28628	1.41548	5.86668
	1.42914	-0.05764	1.43172	-1.33554	1.41494	5.62561
	1.4282	-0.05863	1.43085	-1.40823	1.41454	5.29104
	1.42713	-0.05897	1.42994	-1.45915	1.41384	5.09863
	1.42621	-0.06227	1.42904	-1.52352	1.41348	4.76789
	1.42516	-0.0633	1.42818	-1.58871	1.41285	4.55632
	1.42418	-0.06443	1.42727	-1.64429	1.4125	4.21879
	1.42317	-0.06445	1.4264	-1.6945	1.4119	3.98831
	1.42217	-0.06549	1.42553	-1.76162	1.4114	3.73641
	1.42117	-0.06608	1.42463	-1.81269	1.41088	3.47417
	1.42022	-0.06708	1.42374	-1.87154	1.41032	3.23717
	1.41921	-0.06948	1.42278	-1.91779	1.4098	2.97792
	1.41818	-0.07093	1.42198	-1.97367	1.40913	2.8005
	1.41722	-0.07196	1.42104	-2.02204	1.40859	2.5362
	1.41623	-0.0689	1.42012	-2.06985	1.40806	2.28259
	1.41522	-0.07264	1.41928	-2.11951	1.40739	2.13571
	1.41425	-0.07471	1.41834	-2.1716	1.40688	1.8674
	1.41319	-0.07622	1.41745	-2.22574	1.40624	1.65829
	1.41221	-0.0784	1.4165	-2.25037	1.40566	1.42705
	1.41124	-0.08076	1.41559	-2.28733	1.40504	1.20738
	1.41026	-0.07884	1.4147	-2.35451	1.40446	1.00426
	1.40922	-0.08057	1.4138	-2.39737	1.4039	0.75118
	1.40823	-0.07853	1.41288	-2.4327	1.40326	0.54441
	1.40723	-0.07864	1.41197	-2.48294	1.40264	0.35008
	1.40628	-0.07986	1.41104	-2.52862	1.40207	0.1249
	1.40525	-0.08289	1.41018	-2.57214	1.40133	-0.02694
	1.40425	-0.08075	1.40924	-2.61675	1.40076	-0.25758
	1.40326	-0.08338	1.40836	-2.68172	1.40015	-0.45336
	1.40226	-0.08816	1.40743	-2.70204	1.39938	-0.59464
	1.40125	-0.08368	1.40645	-2.70928	1.39874	-0.79939
	1.40027	-0.08882	1.40552	-2.75946	1.39809	-0.95919
	1.39921	-0.08661	1.4047	-2.83285	1.39743	-1.15712
	1.39823	-0.09095	1.40375	-2.87608	1.39681	-1.32811
	1.39729	-0.09143	1.40284	-2.90351	1.39603	-1.46424
	1.39629	-0.09303	1.40192	-2.94754	1.39536	-1.64894
	1.39525	-0.09129	1.40102	-2.99208	1.39472	-1.84902
	1.39423	-0.0948	1.40005	-3.02666	1.39401	-2.00698
	1.39326	-0.09279	1.39914	-3.04721	1.39329	-2.13799
	1.39231	-0.0935	1.39826	-3.09616	1.39263	-2.31907
	1.3913	-0.09629	1.39729	-3.1323	1.39191	-2.4765
	1.39032	-0.09624	1.39636	-3.16645	1.39119	-2.61706
	1.38928	-0.09737	1.39539	-3.17251	1.39043	-2.76778
	1.38827	-0.09579	1.3945	-3.22494	1.38964	-2.88452
	1.38731	-0.09552	1.39356	-3.2664	1.38895	-3.06056
	1.3863	-0.09869	1.39254	-3.2726	1.38819	-3.18423
	1.38524	-0.09735	1.3917	-3.32466	1.38739	-3.29835
	1.38427	-0.0973	1.39072	-3.34733	1.38666	-3.43547
	1.38335	-0.10052	1.38982	-3.38265	1.38595	-3.56279
	1.38227	-0.10131	1.38885	-3.41719	1.38516	-3.70105
	1.3813	-0.09848	1.38786	-3.42802	1.38437	-3.81506
	1.38023	-0.09806	1.38697	-3.45778	1.3836	-3.93349
	1.37931	-0.10042	1.38606	-3.5092	1.38283	-4.04599
	1.37832	-0.09972	1.38506	-3.51496	1.38202	-4.15386
	1.37731	-0.09954	1.38416	-3.53683	1.38123	-4.27517
	1.37634	-0.10153	1.38318	-3.5645	1.38043	-4.38384
	1.37527	-0.10346	1.38221	-3.59144	1.37968	-4.50145
	1.37429	-0.10315	1.38123	-3.61731	1.37884	-4.60702
	1.37329	-0.10078	1.38035	-3.66503	1.37798	-4.69102
	1.37229	-0.10081	1.37933	-3.66632	1.37718	-4.80503
	1.37132	-0.101	1.3784	-3.66671	1.3763	-4.87162
	1.37035	-0.10556	1.37739	-3.69144	1.37554	-4.99047
	1.36925	-0.10206	1.37653	-3.75684	1.37468	-5.06217
	1.36825	-0.10147	1.37552	-3.76545	1.37386	-5.16798
	1.36731	-0.10329	1.37458	-3.75148	1.37306	-5.244
	1.36633	-0.10138	1.37359	-3.79009	1.37218	-5.34134
	1.36528	-0.10326	1.37268	-3.83433	1.37131	-5.40687
	1.36425	-0.09943	1.37174	-3.83656	1.37055	-5.49874
	1.36328	-0.09702	1.37073	-3.83682	1.36966	-5.57215
	1.36228	-0.09749	1.36981	-3.88939	1.3688	-5.66878
	1.36129	-0.09872	1.36886	-3.90506	1.36787	-5.72394
	1.36031	-0.09665	1.36788	-3.92832	1.36704	-5.80066
	1.35928	-0.09801	1.36688	-3.92852	1.36615	-5.86359
	1.35831	-0.09839	1.36597	-3.95247	1.36531	-5.94643
	1.35729	-0.09857	1.36507	-4.00263	1.36443	-6.0178
	1.35625	-0.09478	1.36396	-3.97781	1.36362	-6.08342
	1.35526	-0.09773	1.3629	-3.92403	1.36269	-6.12506
	1.35427	-0.09659	1.36204	-4.00645	1.3618	-6.19562
	1.35326	-0.09477	1.36113	-4.04968	1.36087	-6.25317
	1.35228	-0.09428	1.36009	-4.01154	1.36004	-6.30898
	1.35133	-0.09515	1.3591	-4.02435	1.35911	-6.36572
	1.3503	-0.09136	1.3582	-4.06774	1.3582	-6.43635
	1.34925	-0.09392	1.35718	-4.08504	1.3573	-6.4846
	1.34831	-0.09226	1.35626	-4.09742	1.35645	-6.55495
	1.34727	-0.09073	1.35525	-4.09197	1.3555	-6.58565
	1.34626	-0.09001	1.35425	-4.09117	1.35462	-6.64087
	1.34528	-0.0911	1.35336	-4.15019	1.35364	-6.68049
	1.34427	-0.0859	1.35235	-4.1484	1.35275	-6.71928
	1.34329	-0.08807	1.35134	-4.1314	1.35187	-6.76379
	1.34227	-0.09097	1.35035	-4.16908	1.35092	-6.78326
	1.34127	-0.09128	1.34931	-4.14204	1.34999	-6.85267
	1.34029	-0.08912	1.34836	-4.17089	1.34903	-6.86749
	1.33925	-0.0905	1.34738	-4.16582	1.34817	-6.92864
	1.33826	-0.08987	1.34638	-4.16851	1.34722	-6.94611
	1.33732	-0.08819	1.34549	-4.2176	1.34631	-6.98996
	1.33631	-0.08902	1.34451	-4.20963	1.34533	-7.01656
	1.33529	-0.09161	1.34341	-4.17651	1.34439	-7.05647
	1.33427	-0.08777	1.34247	-4.22815	1.34348	-7.10528
	1.33329	-0.0915	1.34155	-4.24397	1.34253	-7.13523
	1.33232	-0.09051	1.34055	-4.24967	1.34159	-7.15166
	1.33127	-0.08938	1.33954	-4.24875	1.34066	-7.19252
	1.33028	-0.08737	1.33851	-4.24173	1.33966	-7.20254
	1.32933	-0.09254	1.33761	-4.26437	1.33875	-7.24107
	1.32828	-0.08961	1.33656	-4.25358	1.33781	-7.27338
	1.32733	-0.08953	1.33561	-4.25595	1.33682	-7.29314
	1.32629	-0.08951	1.33454	-4.2537	1.33582	-7.30457
	1.32529	-0.08876	1.3336	-4.27603	1.3349	-7.33053
	1.32427	-0.08962	1.33254	-4.24776	1.33395	-7.35179
	1.32325	-0.088	1.33152	-4.24816	1.33294	-7.36362
	1.32227	-0.08929	1.33056	-4.27319	1.33203	-7.40287
	1.32126	-0.08716	1.32947	-4.22338	1.33103	-7.41777
	1.32026	-0.08632	1.32855	-4.23922	1.33012	-7.44514
	1.31925	-0.08788	1.32765	-4.29457	1.32908	-7.43175
	1.31826	-0.08838	1.32652	-4.22828	1.32813	-7.44732
	1.31728	-0.08791	1.32564	-4.26958	1.32715	-7.46048
	1.3163	-0.08898	1.32446	-4.22301	1.32617	-7.47284
	1.31532	-0.08957	1.32352	-4.24403	1.32518	-7.48742
	1.31432	-0.08668	1.32253	-4.23501	1.3242	-7.51475
	1.31332	-0.08661	1.32159	-4.24804	1.32326	-7.51261
	1.31228	-0.0873	1.32059	-4.27832	1.32218	-7.51545
	1.31127	-0.08702	1.31956	-4.21391	1.3213	-7.53481
	1.31026	-0.08417	1.31855	-4.23697	1.3203	-7.56496
	1.30928	-0.08606	1.31761	-4.26926	1.31928	-7.54608
	1.30825	-0.08484	1.3165	-4.21521	1.31831	-7.57803
	1.30727	-0.08687	1.3155	-4.23255	1.31727	-7.55605
	1.30627	-0.08675	1.31442	-4.19559	1.3163	-7.56494
	1.3053	-0.08334	1.31352	-4.24039	1.31535	-7.58503
	1.30431	-0.08547	1.31251	-4.21698	1.31437	-7.59515
	1.30329	-0.08547	1.31144	-4.17088	1.31341	-7.61262
	1.30229	-0.08487	1.31047	-4.1971	1.31236	-7.59089
	1.3013	-0.08388	1.30948	-4.21146	1.31141	-7.61109
	1.30028	-0.08278	1.30845	-4.18962	1.31038	-7.58718
	1.29927	-0.08307	1.30743	-4.1795	1.30945	-7.62027
	1.29829	-0.08504	1.30644	-4.19187	1.30845	-7.62704
	1.29728	-0.08769	1.30536	-4.16586	1.30745	-7.62243
	1.29624	-0.08331	1.30448	-4.20779	1.30639	-7.61512
	1.29527	-0.08526	1.30327	-4.12928	1.30545	-7.62227
	1.29426	-0.08229	1.30239	-4.1373	1.30444	-7.62616
	1.29327	-0.07822	1.30134	-4.14024	1.30343	-7.62383
	1.29224	-0.0816	1.30027	-4.11682	1.30243	-7.61478
	1.29128	-0.07861	1.29925	-4.10677	1.30146	-7.62761
	1.29026	-0.08257	1.29823	-4.11945	1.30041	-7.61032
	1.28928	-0.08151	1.29719	-4.09031	1.29948	-7.64238
	1.28825	-0.08019	1.29626	-4.09199	1.29844	-7.62113
	1.28727	-0.08149	1.29512	-4.0409	1.29747	-7.63435
	1.28623	-0.07959	1.29409	-4.03129	1.29641	-7.62117
	1.28526	-0.07971	1.29319	-4.05509	1.29539	-7.62462
	1.28429	-0.07999	1.29213	-4.04381	1.29437	-7.60277
	1.28329	-0.07683	1.29112	-4.02723	1.29345	-7.62269
	1.28227	-0.07715	1.2901	-4.01909	1.29237	-7.6191
	1.28127	-0.07803	1.28903	-4.01147	1.29147	-7.63246
	1.2803	-0.07724	1.28806	-4.00228	1.29042	-7.61508
	1.2793	-0.07652	1.28699	-3.97495	1.28942	-7.59491
	1.2783	-0.07342	1.28595	-3.95464	1.28846	-7.6253
	1.27732	-0.07546	1.28492	-3.93113	1.28739	-7.59991
	1.27628	-0.07686	1.28385	-3.92108	1.28643	-7.60851
	1.2753	-0.07703	1.2829	-3.91754	1.28537	-7.58375
	1.27429	-0.07439	1.28187	-3.90212	1.28443	-7.61722
	1.27332	-0.07596	1.28085	-3.89559	1.28341	-7.60395
	1.27231	-0.07461	1.27989	-3.88607	1.28245	-7.61694
	1.27128	-0.07519	1.27875	-3.86016	1.28147	-7.61175
	1.27028	-0.07494	1.27781	-3.87372	1.28044	-7.62619
	1.26921	-0.07234	1.27669	-3.7923	1.27938	-7.59451
	1.26826	-0.07416	1.27575	-3.86026	1.27841	-7.60996
	1.26728	-0.07485	1.27474	-3.84125	1.27735	-7.59198
	1.26625	-0.07451	1.27354	-3.75826	1.27636	-7.59016
	1.26528	-0.07339	1.27269	-3.82084	1.27538	-7.57792
	1.26425	-0.07524	1.27164	-3.77798	1.27439	-7.59757
	1.2633	-0.07509	1.27044	-3.69637	1.27337	-7.57876
	1.26225	-0.07514	1.26959	-3.76919	1.27237	-7.5875
	1.26125	-0.07387	1.26848	-3.73024	1.27133	-7.56481
	1.26023	-0.07531	1.26749	-3.71232	1.27034	-7.56444
	1.25928	-0.07563	1.26643	-3.69097	1.26931	-7.56984
	1.25826	-0.07273	1.26545	-3.70419	1.26835	-7.57603
	1.25722	-0.07254	1.26442	-3.67139	1.26736	-7.57828
	1.25623	-0.07017	1.26327	-3.62036	1.26635	-7.5814
	1.25526	-0.06997	1.26239	-3.65419	1.26542	-7.60369
	1.25424	-0.06894	1.26126	-3.60364	1.26435	-7.5853
	1.25328	-0.06665	1.26032	-3.61518	1.26336	-7.57824
	1.25228	-0.07104	1.25925	-3.58783	1.26239	-7.57776
	1.25125	-0.07073	1.25823	-3.57391	1.26133	-7.57759
	1.25026	-0.06872	1.25717	-3.56418	1.26032	-7.54782
	1.24928	-0.06901	1.2562	-3.54657	1.25934	-7.56728
	1.24827	-0.06808	1.25513	-3.51912	1.25833	-7.56996
	1.24726	-0.06991	1.25402	-3.49191	1.25734	-7.56414
	1.24622	-0.0694	1.2531	-3.50589	1.2564	-7.59724
	1.2452	-0.06591	1.25196	-3.45382	1.25531	-7.55557
	1.24423	-0.06709	1.25096	-3.45881	1.25441	-7.59401
	1.24322	-0.06617	1.25005	-3.47556	1.25335	-7.57684
	1.24224	-0.06608	1.2489	-3.40685	1.25239	-7.58306
	1.24125	-0.06545	1.24785	-3.39594	1.25139	-7.58953
	1.24027	-0.06469	1.24688	-3.38994	1.25038	-7.59137
	1.23923	-0.06281	1.24582	-3.37307	1.24946	-7.61289
	1.23826	-0.06085	1.24469	-3.32542	1.24837	-7.59682
	1.23727	-0.06038	1.24366	-3.31149	1.24749	-7.62076
	1.23622	-0.05951	1.2427	-3.2918	1.2465	-7.62142
	1.23526	-0.06134	1.24161	-3.26732	1.24547	-7.63203
	1.23426	-0.06303	1.24061	-3.25595	1.24447	-7.6315
	1.23323	-0.06338	1.23959	-3.26272	1.24354	-7.65097
	1.23226	-0.06384	1.23852	-3.24453	1.24243	-7.62682
	1.23123	-0.06133	1.23744	-3.19997	1.24152	-7.6414
	1.23019	-0.06189	1.23641	-3.18263	1.24044	-7.63905
	1.22926	-0.0651	1.23543	-3.18279	1.23946	-7.63968
	1.22821	-0.06134	1.23434	-3.14553	1.23849	-7.64264
	1.22728	-0.06442	1.23331	-3.1294	1.23747	-7.63894
	1.22627	-0.06256	1.23228	-3.10762	1.2365	-7.64174
	1.22524	-0.06521	1.23131	-3.1118	1.23552	-7.66665
	1.2242	-0.06366	1.23014	-3.03963	1.23453	-7.6568
	1.22322	-0.05984	1.2292	-3.05591	1.23355	-7.66222
	1.22226	-0.05954	1.2282	-3.05461	1.23259	-7.67713
	1.22121	-0.06137	1.22714	-3.02456	1.23159	-7.67997
	1.22025	-0.06129	1.22613	-3.01354	1.23059	-7.71854
	1.21924	-0.06096	1.22498	-2.95739	1.22958	-7.70373
	1.21821	-0.05971	1.22396	-2.95707	1.22868	-7.74407
	1.2172	-0.06003	1.22301	-2.95479	1.22765	-7.72373
	1.2162	-0.06137	1.22194	-2.91299	1.22663	-7.72195
	1.21527	-0.06062	1.2209	-2.89341	1.22567	-7.72944
	1.21423	-0.05819	1.21983	-2.86442	1.22474	-7.74773
	1.21321	-0.06108	1.2188	-2.84753	1.22365	-7.73308
	1.21222	-0.06248	1.21778	-2.85607	1.22267	-7.73583
	1.21126	-0.06472	1.21667	-2.80159	1.22172	-7.76884
	1.21021	-0.06037	1.21573	-2.82057	1.22079	-7.80465
	1.20923	-0.06059	1.21467	-2.78613	1.21972	-7.76837
	1.20822	-0.06201	1.2136	-2.75555	1.21873	-7.79049
	1.20719	-0.06	1.21258	-2.73134	1.21778	-7.81164
	1.20625	-0.05922	1.21146	-2.71929	1.21671	-7.78801
	1.20524	-0.06327	1.21046	-2.70484	1.21579	-7.806
	1.20425	-0.0633	1.20946	-2.69311	1.21482	-7.83295
	1.20323	-0.06065	1.2084	-2.6584	1.21395	-7.86644
	1.20221	-0.05966	1.20734	-2.62971	1.21286	-7.84199
	1.20124	-0.05946	1.20637	-2.63752	1.21185	-7.85772
	1.20022	-0.05975	1.20537	-2.63525	1.21093	-7.90233
	1.1992	-0.05832	1.20429	-2.60266	1.20996	-7.87966
	1.19828	-0.05843	1.20323	-2.58032	1.20897	-7.90605
	1.19725	-0.0578	1.20229	-2.57747	1.20801	-7.92045
	1.19623	-0.06052	1.20119	-2.55696	1.20691	-7.88419
	1.19527	-0.06192	1.20017	-2.54602	1.20608	-7.9529
	1.19422	-0.05703	1.19917	-2.53957	1.20502	-7.9245
	1.19325	-0.05776	1.1981	-2.5008	1.204	-7.94261
	1.19226	-0.05568	1.19707	-2.49538	1.20299	-7.92129
	1.19127	-0.05672	1.19604	-2.4787	1.20211	-7.98377
	1.19019	-0.05276	1.19496	-2.45435	1.20118	-8.0105
	1.18923	-0.05415	1.19395	-2.46124	1.20016	-7.99212
	1.18826	-0.0542	1.19296	-2.42722	1.19924	-8.03423
	1.18721	-0.05137	1.1919	-2.4056	1.19825	-8.0349
	1.18627	-0.05181	1.19091	-2.40247	1.19724	-8.05318
	1.18526	-0.05167	1.1899	-2.39522	1.19621	-8.02972
	1.18425	-0.05448	1.18886	-2.3684	1.19535	-8.09237
	1.18322	-0.05319	1.18781	-2.35998	1.19429	-8.10349
	1.18229	-0.05141	1.18683	-2.35823	1.19332	-8.10156
	1.18122	-0.05273	1.1858	-2.33534	1.19241	-8.15221
	1.18021	-0.05192	1.18475	-2.32108	1.19147	-8.17378
	1.17923	-0.05623	1.18371	-2.31511	1.19046	-8.1446
	1.17828	-0.05375	1.18269	-2.29383	1.18952	-8.17105
	1.17726	-0.0516	1.18168	-2.28325	1.18849	-8.18171
	1.17622	-0.05435	1.18065	-2.27921	1.18754	-8.20829
	1.17529	-0.05308	1.17964	-2.28324	1.18652	-8.19347
	1.17423	-0.05271	1.17864	-2.26339	1.18547	-8.19277
	1.17324	-0.05595	1.1776	-2.24766	1.1846	-8.24096
	1.17225	-0.05519	1.17659	-2.25161	1.18366	-8.27089
	1.17123	-0.05499	1.17551	-2.2309	1.18261	-8.27184
	1.17026	-0.05619	1.17454	-2.23037	1.18164	-8.28494
	1.16921	-0.05575	1.17349	-2.20075	1.18076	-8.33244
	1.16825	-0.05598	1.17249	-2.20759	1.17979	-8.36613
	1.16721	-0.05566	1.17143	-2.18629	1.17882	-8.3628
	1.16626	-0.05467	1.17048	-2.19526	1.17784	-8.38892
	1.16525	-0.05579	1.16953	-2.20374	1.17692	-8.41912
	1.16417	-0.05368	1.16844	-2.16786	1.17598	-8.45712
	1.16325	-0.0506	1.16747	-2.18085	1.1749	-8.42679
	1.16226	-0.05289	1.16648	-2.16311	1.17397	-8.46446
	1.16122	-0.05342	1.16542	-2.15842	1.17307	-8.51454
	1.16021	-0.05314	1.16439	-2.15582	1.17205	-8.4944
	1.15928	-0.05429	1.16342	-2.16142	1.17118	-8.52972
	1.15824	-0.05287	1.16244	-2.15835	1.17021	-8.54045
	1.15724	-0.05461	1.16134	-2.13289	1.16914	-8.55616
	1.15625	-0.05278	1.16037	-2.1351	1.16818	-8.52363
	1.15525	-0.05477	1.15936	-2.12477	1.16716	-8.54968
	1.15422	-0.05547	1.1583	-2.10988	1.16621	-8.58628
	1.15325	-0.05729	1.15728	-2.10983	1.16527	-8.6221
	1.15224	-0.05662	1.15624	-2.09071	1.16436	-8.64701
	1.15126	-0.05688	1.15525	-2.09504	1.16338	-8.67673
	1.15025	-0.05773	1.15431	-2.09967	1.16246	-8.68618
	1.14927	-0.05605	1.15327	-2.09505	1.16148	-8.71531
	1.14826	-0.05311	1.15227	-2.08745	1.16061	-8.77866
	1.14729	-0.0541	1.15125	-2.08178	1.1596	-8.78517
	1.14624	-0.05704	1.15032	-2.09797	1.15861	-8.80434
	1.14525	-0.05694	1.14929	-2.08592	1.15767	-8.83024
	1.14421	-0.05358	1.14828	-2.09312	1.15671	-8.82594
	1.14326	-0.0543	1.14726	-2.08713	1.1557	-8.82768
	1.14227	-0.05261	1.14624	-2.07926	1.15474	-8.86861
	1.14125	-0.05246	1.14526	-2.07387	1.15379	-8.86913
	1.14024	-0.04874	1.14426	-2.0766	1.15292	-8.93506
	1.1392	-0.04775	1.14331	-2.09442	1.15193	-8.96174
	1.13825	-0.0486	1.14223	-2.07118	1.15085	-8.91458
	1.13722	-0.04873	1.14127	-2.09013	1.14988	-8.95774
	1.13625	-0.04944	1.14028	-2.07726	1.14896	-8.99341
	1.13521	-0.04659	1.13929	-2.07755	1.14801	-8.99312
	1.13426	-0.04711	1.13824	-2.07575	1.14707	-9.03274
	1.13323	-0.04733	1.13723	-2.07856	1.14617	-9.09454
	1.13222	-0.04632	1.13622	-2.06932	1.1452	-9.09663
	1.13121	-0.04701	1.13523	-2.06369	1.14431	-9.16751
	1.13018	-0.04783	1.13422	-2.06761	1.14334	-9.16355
	1.12921	-0.0463	1.13324	-2.07113	1.14226	-9.14722
	1.12823	-0.04748	1.1323	-2.08059	1.1414	-9.22289
	1.12728	-0.0448	1.13125	-2.08802	1.14042	-9.21705
	1.1262	-0.04501	1.13025	-2.07766	1.13956	-9.30665
	1.12523	-0.04385	1.12928	-2.08519	1.13856	-9.27761
	1.12427	-0.04534	1.12823	-2.0734	1.13768	-9.35092
	1.12325	-0.04594	1.12732	-2.09974	1.1367	-9.35304
	1.12226	-0.046	1.1263	-2.09729	1.13574	-9.38344
	1.1212	-0.04567	1.12527	-2.09129	1.13481	-9.41713
	1.1202	-0.04735	1.12427	-2.07411	1.13382	-9.44218
	1.11923	-0.04832	1.12328	-2.10964	1.13285	-9.45404
	1.11829	-0.0487	1.1223	-2.09653	1.13198	-9.52716
	1.11721	-0.04879	1.1213	-2.108	1.131	-9.53344
	1.11622	-0.0462	1.1203	-2.10487	1.13003	-9.55911
	1.11522	-0.04742	1.11935	-2.11406	1.12902	-9.55914
	1.11424	-0.04541	1.11832	-2.11507	1.12807	-9.58651
	1.11323	-0.04633	1.11728	-2.11151	1.12724	-9.66168
	1.11223	-0.04554	1.11632	-2.10985	1.12616	-9.62841
	1.11124	-0.04969	1.11534	-2.12017	1.12527	-9.68659
	1.11019	-0.05004	1.11438	-2.12185	1.12425	-9.66166
	1.10924	-0.05171	1.11336	-2.13099	1.12329	-9.68961
	1.10821	-0.05173	1.11235	-2.12782	1.12245	-9.78405
	1.10727	-0.05197	1.11131	-2.10636	1.12144	-9.77502
	1.10628	-0.05085	1.11033	-2.1462	1.12057	-9.84712
	1.10526	-0.05119	1.10937	-2.15915	1.11951	-9.80757
	1.10423	-0.05327	1.10836	-2.14187	1.11857	-9.84988
	1.10328	-0.0517	1.1074	-2.15897	1.11773	-9.92
	1.10225	-0.05357	1.10647	-2.16121	1.11675	-9.96306
	1.10128	-0.05055	1.10548	-2.17575	1.1158	-9.97623
	1.10027	-0.04906	1.10449	-2.17617	1.11492	-10.0123
	1.09927	-0.05223	1.10346	-2.17839	1.11385	-10.0091
	1.09829	-0.05058	1.10245	-2.18633	1.11288	-10.0099
	1.0973	-0.04892	1.10153	-2.19957	1.112	-10.0646
	1.09629	-0.04918	1.10053	-2.19872	1.111	-10.0583
	1.09526	-0.05184	1.09948	-2.20981	1.11005	-10.0828
	1.09425	-0.05148	1.09855	-2.21383	1.10907	-10.1013
	1.09329	-0.05227	1.09755	-2.22983	1.10817	-10.1672
	1.09232	-0.05006	1.09658	-2.2312	1.10718	-10.1844
	1.09127	-0.05207	1.09555	-2.23484	1.10629	-10.2468
	1.09027	-0.05336	1.09456	-2.24154	1.10541	-10.3097
	1.08931	-0.05447	1.09362	-2.24633	1.10442	-10.3181
	1.08829	-0.0539	1.09264	-2.26188	1.10343	-10.3216
	1.08724	-0.0523	1.09163	-2.26116	1.10262	-10.4025
	1.08623	-0.05054	1.09059	-2.24806	1.10157	-10.3726
	1.08528	-0.05104	1.08969	-2.28179	1.10067	-10.431
	1.08432	-0.05187	1.08874	-2.30565	1.09962	-10.3983
	1.08326	-0.0511	1.08772	-2.29492	1.09882	-10.4978
	1.08231	-0.04938	1.08674	-2.31658	1.09786	-10.5395
	1.08123	-0.05102	1.08577	-2.32531	1.09688	-10.538
	1.08024	-0.04893	1.08481	-2.35174	1.09596	-10.5715
	1.07932	-0.05078	1.08375	-2.32658	1.09498	-10.6032
	1.07824	-0.05045	1.08281	-2.34847	1.09401	-10.602
	1.07727	-0.04899	1.08178	-2.3405	1.09302	-10.6186
	1.07626	-0.0488	1.08083	-2.35472	1.09215	-10.6721
	1.07528	-0.04842	1.07988	-2.38766	1.09121	-10.7154
	1.07426	-0.04946	1.07887	-2.39019	1.09031	-10.7813
	1.07331	-0.05311	1.07786	-2.38831	1.08932	-10.791
	1.07228	-0.05165	1.07695	-2.42709	1.08841	-10.8264
	1.07131	-0.05251	1.07598	-2.42425	1.08746	-10.851
	1.07029	-0.05293	1.07493	-2.40637	1.08656	-10.9205
	1.06928	-0.05236	1.07399	-2.4277	1.08561	-10.9284
	1.06826	-0.05271	1.07306	-2.4614	1.08458	-10.9287
	1.06723	-0.05401	1.07207	-2.47141	1.08377	-11.0353
	1.06622	-0.05385	1.07107	-2.47565	1.08266	-10.9896
	1.06521	-0.05455	1.0701	-2.50135	1.08171	-11.0077
	1.06425	-0.05292	1.06908	-2.49697	1.08083	-11.0654
	1.06333	-0.05406	1.06812	-2.50874	1.07978	-11.0404
	1.0623	-0.05415	1.0672	-2.54134	1.07887	-11.0954
	1.06127	-0.05205	1.0662	-2.54146	1.07774	-11.0215
	1.06028	-0.05258	1.06524	-2.58167	1.07692	-11.1159
	1.05927	-0.05378	1.06424	-2.57142	1.07581	-11.0542
	1.05834	-0.0556	1.06332	-2.59953	1.07495	-11.0998
	1.05727	-0.05489	1.06233	-2.60983	1.07386	-11.0693
	1.05632	-0.0511	1.06133	-2.616	1.07291	-11.1062
	1.05529	-0.05244	1.06038	-2.63138	1.07194	-11.1429
	1.05427	-0.05324	1.05939	-2.66418	1.07077	-11.0409
	1.05328	-0.05283	1.05842	-2.6657	1.06996	-11.1506
	1.0523	-0.054	1.05744	-2.67249	1.06883	-11.0676
	1.05128	-0.05213	1.05655	-2.7066	1.06785	-11.054
	1.05028	-0.05418	1.05558	-2.73571	1.06684	-11.0763
	1.04933	-0.05446	1.0546	-2.74209	1.06577	-11.0231
	1.04829	-0.05501	1.05361	-2.74649	1.06474	-11.0131
	1.04724	-0.05528	1.05258	-2.75066	1.06374	-10.9952
	1.04628	-0.05457	1.05169	-2.8024	1.06269	-10.9905
	1.04528	-0.05592	1.05075	-2.81001	1.06165	-10.9488
	1.04434	-0.056	1.04984	-2.8446	1.06062	-10.9496
	1.0433	-0.05376	1.04885	-2.86141	1.05945	-10.8716
	1.04231	-0.05673	1.04787	-2.88109	1.05857	-10.918
	1.04127	-0.05564	1.04693	-2.91901	1.05745	-10.851
	1.0403	-0.05842	1.04599	-2.92605	1.05661	-10.9518
	1.0393	-0.0586	1.045	-2.93905	1.05551	-10.8954
	1.03831	-0.05602	1.04409	-2.99339	1.05455	-10.9176
	1.03729	-0.05743	1.04312	-3.01579	1.05354	-10.8948
	1.03628	-0.05888	1.04215	-3.02017	1.05249	-10.8806
	1.03528	-0.05709	1.04123	-3.0659	1.05143	-10.8519
	1.03433	-0.05863	1.04034	-3.10159	1.05039	-10.8319
	1.03332	-0.06176	1.03934	-3.11029	1.04933	-10.7997
	1.0323	-0.05786	1.03838	-3.15713	1.04823	-10.7368
	1.03133	-0.05768	1.03746	-3.17119	1.04726	-10.7492
	1.0303	-0.05921	1.03649	-3.181	1.04625	-10.743
	1.02983	-0.0672	1.03604	-3.23016	1.04576	-10.742
	1.02974	-0.09337	1.03597	-3.1956	1.04565	--
	--	--	--	--	--	--
	--	--	--	--	--	--
	--	--	--	--	--	--
	--	--	--	--	--	--
	--	--	--	--	--	--
	--	--	--	--	--	--
	--	--	--	--	--	--
	--	--	--	--	--	--
	--	--	--	--	--	--
	--	--	--	--	--	--
	--	--	--	--	--	--
	--	--	--	--	--	--
	--	--	--	--	--	--
	--	--	--	--	--	--
	--	--	--	--	--	--
	--	--	--	--	--	--
	--	--	--	--	--	--
	--	--	--	--	--	--
	--	--	--	--	--	--
	--	--	--	--	--	--
	--	--	--	--	--	--
	--	--	--	--	--	--
	--	--	--	--	--	--
	--	--	--	--	--	--
	--	--	--	--	--	--
	--	--	--	--	--	--
	--	--	--	--	--	--
	--	--	--	--	--	--
	--	--	--	--	--	--
	--	--	--	--	--	--
	--	--	--	--	--	--
	--	--	--	--	--	--
	--	--	--	--	--	--
	--	--	--	--	--	--
	--	--	--	--	--	--
	--	--	--	--	--	--
	--	--	--	--	--	--
	--	--	--	--	--	--
	--	--	--	--	--	--
	--	--	--	--	--	--
	--	--	--	--	--	--
	--	--	--	--	--	--
	--	--	--	--	--	--
	--	--	--	--	--	--
	--	--	--	--	--	--
	--	--	--	--	--	--
	--	--	--	--	--	--
	--	--	--	--	--	--
	--	--	--	--	--	--
	--	--	--	--	--	--
	--	--	--	--	--	--
	--	--	--	--	--	--
	--	--	--	--	--	--
	--	--	--	--	--	--
	--	--	--	--	--	--
	--	--	--	--	--	--
	--	--	--	--	--	--
	--	--	--	--	--	--
	--	--	--	--	--	--
	--	--	--	--	--	--
	--	--	--	--	--	--
	--	--	--	--	--	--
	--	--	--	--	--	--
	--	--	--	--	--	--
	--	--	--	--	--	--
	--	--	--	--	--	--
	--	--	--	--	--	--
	--	--	--	--	--	--
	--	--	--	--	--	--
	--	--	--	--	--	--
	--	--	--	--	--	--
	--	--	--	--	--	--
	--	--	--	--	--	--
	--	--	--	--	--	--
	--	--	--	--	--	--
	--	--	--	--	--	--
	--	--	--	--	--	--
	--	--	--	--	--	--
	--	--	--	--	--	--
	--	--	--	--	--	--
	--	--	--	--	--	--
	--	--	--	--	--	--
	--	--	--	--	--	--
	--	--	--	--	--	--
	--	--	--	--	--	--
	--	--	--	--	--	--
	--	--	--	--	--	--
	--	--	--	--	--	--
	--	--	--	--	--	--
	--	--	--	--	--	--
	--	--	--	--	--	--
	--	--	--	--	--	--
	--	--	--	--	--	--
	--	--	--	--	--	--
	--	--	--	--	--	--
	--	--	--	--	--	--
	--	--	--	--	--	--
	--	--	--	--	--	--
	--	--	--	--	--	--
	--	--	--	--	--	--
	--	--	--	--	--	--
	--	--	--	--	--	--
	--	--	--	--	--	--
	--	--	--	--	--	--
	--	--	--	--	--	--
	--	--	--	--	--	--
	--	--	--	--	--	--
	--	--	--	--	--	--
	--	--	--	--	--	--
	--	--	--	--	--	--
	--	--	--	--	--	--
	--	--	--	--	--	--
	--	--	--	--	--	--
	--	--	--	--	--	--
	--	--	--	--	--	--
	--	--	--	--	--	--
	--	--	--	--	--	--
	--	--	--	--	--	--
	--	--	--	--	--	--
	--	--	--	--	--	--
	--	--	--	--	--	--
	--	--	--	--	--	--
	--	--	--	--	--	--
	--	--	--	--	--	--
	--	--	--	--	--	--
	--	--	--	--	--	--
	--	--	--	--	--	--
	--	--	--	--	--	--
	--	--	--	--	--	--
	--	--	--	--	--	--
	--	--	--	--	--	--
	--	--	--	--	--	--
	--	--	--	--	--	--
	--	--	--	--	--	--
	--	--	--	--	--	--
	--	--	--	--	--	--
	--	--	--	--	--	--
	--	--	--	--	--	--
	--	--	--	--	--	--
	--	--	--	--	--	--
	--	--	--	--	--	--
	--	--	--	--	--	--
	--	--	--	--	--	--
	--	--	--	--	--	--
	--	--	--	--	--	--
	--	--	--	--	--	--
	--	--	--	--	--	--
	--	--	--	--	--	--
	--	--	--	--	--	--
	--	--	--	--	--	--
	--	--	--	--	--	--
	--	--	--	--	--	--
	--	--	--	--	--	--
	--	--	--	--	--	--
	--	--	--	--	--	--
	--	--	--	--	--	--
	--	--	--	--	--	--
	--	--	--	--	--	--
	--	--	--	--	--	--
	--	--	--	--	--	--
	--	--	--	--	--	--
	--	--	--	--	--	--
	--	--	--	--	--	--
	--	--	--	--	--	--
	--	--	--	--	--	--
	--	--	--	--	--	--
	--	--	--	--	--	--
	--	--	--	--	--	--
	--	--	--	--	--	--
	--	--	--	--	--	--
	--	--	--	--	--	--
	--	--	--	--	--	--
	--	--	--	--	--	--
	--	--	--	--	--	--
	--	--	--	--	--	--
	--	--	--	--	--	--
	--	--	--	--	--	--
	--	--	--	--	--	--
	--	--	--	--	--	--
	--	--	--	--	--	--
	--	--	--	--	--	--
	--	--	--	--	--	--
	--	--	--	--	--	--
	--	--	--	--	--	--
	--	--	--	--	--	--
	--	--	--	--	--	--
	--	--	--	--	--	--
	--	--	--	--	--	--
	--	--	--	--	--	--
	--	--	--	--	--	--
	--	--	--	--	--	--
	--	--	--	--	--	--
	--	--	--	--	--	--
	--	--	--	--	--	--
	0.03	0	--	--	--	--
	0.03	0	--	--	--	--
	0.03	0	--	--	--	--
	0.03	0	--	--	--	--
			--	--	--	--
			--	--	--	--
			--	--	--	--
			--	--	--	--
			--	--	--	--
			--	--	--	--
			--	--	--	--
			--	--	--	--
			--	--	--	--
			--	--	--	--
			--	--	--	--
			--		--	--
			--		--	--
			--		--	--
			--		--	--
			--		--	--
			--		--	--
			--		--	--
			--		--	--
			--		--	--
			--		--	--
			--		--	--
			--		--	--
			--		--	--
			--		--	--
			--		--	--
			--		--	--
			--		--	--
			--
			--
			--
			--
			--
			--
			--
			--
			--
			--
			--
			--
			--
			--
			--
			--
			--
			--
			--
			--
			--
			--
			--
			--
			--
			--
			--
			--
			--
			--
			--
			--
			--
			--
			--
			--
			--
			--
			--
			--
			--
			--
			--
			--
			--
			--
			--
			--
			--
			--
			--
			--
			--
			--
			--
			--
			--
			--
			--
			--
			--
			--
			--
			--
			--
			--
			--
			--
			--
			--
			--
			--
			--
			--
			--
			--
			--
			--
			--
			--
			--
			--
			--
			--
			--
			--
			--
			--
			--
			--
			--
			--
			--
			--
			--
			--
			--
			--
			--
			--
			--
			--
			--
			--
			--
			--
			--
			--
			--
			--
			--
			--
			--
			--
			--
			--
			--
			--
			--
			--
			--
			--
			--
			--
			--
			--
			--
			--
			--
			--
			--
			--
			--
			--
			--
			--
			--
			--
			--
			--
			--
			--
			--
			--
			--
			--
			--
			--
			--
			--
			--
			--
			--
			--
			--
			--
			--
			--
			--
			--
			--
			--
			--
			--
			--
			--
			--
			--
[truncated: 1,631 more rows]

## Sheet: Figure 3c
Figure 3c	CF-O		CF-SO		CF-FeSO
	Log j	Potential	Log j	Potential	Log j	Potential
	1.82127	1.63688	1.90171	1.54745	2.17402	1.46594
	1.81636	1.63757	1.89972	1.54719	2.17254	1.46586
	1.81495	1.63707	1.8984	1.54662	2.17055	1.46613
	1.81261	1.63681	1.89321	1.54752	2.17022	1.46531
	1.80905	1.637	1.89332	1.54647	2.16564	1.46718
	1.80798	1.63634	1.89084	1.54639	2.16401	1.46713
	1.80531	1.63626	1.88531	1.54729	2.16311	1.46674
	1.80087	1.63665	1.88342	1.54699	2.16122	1.46689
	1.79889	1.63638	1.88322	1.54609	2.16127	1.4659
	1.79854	1.63542	1.88031	1.54606	2.15699	1.46751
	1.79547	1.63546	1.87661	1.54637	2.15884	1.46541
	1.79186	1.63561	1.8763	1.54552	2.15463	1.46694
	1.78781	1.6359	1.87116	1.54625	2.15449	1.46599
	1.78549	1.63568	1.86592	1.54707	2.15048	1.46748
	1.78533	1.63465	1.8681	1.54531	2.14999	1.4667
	1.78112	1.635	1.86429	1.54558	2.14802	1.46692
	1.77836	1.63482	1.86438	1.54457	2.14635	1.46696
	1.77664	1.63437	1.86055	1.54481	2.14385	1.46739
	1.77174	1.63488	1.85744	1.54487	2.14152	1.46772
	1.77016	1.63432	1.85589	1.54443	2.14184	1.46661
	1.76699	1.63429	1.85229	1.5446	2.13728	1.46823
	1.76204	1.63478	1.85023	1.54424	2.13658	1.46767
	1.76067	1.63424	1.84723	1.54423	2.13404	1.4682
	1.75976	1.63348	1.84713	1.54326	2.13352	1.46746
	1.75535	1.63378	1.84342	1.54349	2.13343	1.46653
	1.75045	1.63418	1.8375	1.54434	2.13055	1.46716
	1.75044	1.63321	1.83679	1.54355	2.13149	1.46562
	1.7483	1.63279	1.83722	1.54243	2.12716	1.46709
	1.7457	1.63254	1.83035	1.5436	2.12598	1.46677
	1.74089	1.63291	1.82782	1.54336	2.12424	1.46675
	1.73978	1.63226	1.82749	1.54246	2.12407	1.46584
	1.73759	1.63183	1.82575	1.54202	2.12163	1.4662
	1.73186	1.63248	1.82222	1.54208	2.12187	1.46513
	1.72959	1.63211	1.82107	1.54144	2.11828	1.46609
	1.72506	1.63238	1.81485	1.54234	2.11811	1.46517
	1.72456	1.63149	1.81577	1.54108	2.11629	1.46523
	1.72287	1.63094	1.81033	1.5417	2.11467	1.46507
	1.71783	1.63133	1.80807	1.54132	2.11192	1.46561
	1.71566	1.63084	1.80672	1.54079	2.11116	1.46501
	1.71367	1.63039	1.80095	1.54148	2.10788	1.4658
	1.71063	1.63021	1.79942	1.54089	2.10444	1.4666
	1.70631	1.63031	1.79957	1.53985	2.10753	1.46394
	1.6982	1.63146	1.79434	1.54037	2.10219	1.46579
	1.6966	1.63084	1.78914	1.54085	2.10133	1.4653
	1.69583	1.63007	1.78633	1.54064	2.09884	1.4656
	1.69469	1.62938	1.78655	1.53959	2.09868	1.46473
	1.68983	1.62961	1.78246	1.5397	2.09557	1.46534
	1.6877	1.62909	1.77761	1.54007	2.09482	1.46475
	1.68527	1.62871	1.77772	1.53902	2.09407	1.46411
	1.68016	1.629	1.77392	1.53903	2.09413	1.46309
	1.67877	1.62834	1.76869	1.53947	2.08919	1.46474
	1.67362	1.62859	1.76745	1.53881	2.08909	1.46379
	1.67002	1.62848	1.76278	1.53908	2.08668	1.464
	1.6685	1.62777	1.75862	1.53919	2.08552	1.46364
	1.66357	1.62797	1.75866	1.53818	2.08169	1.46461
	1.6605	1.62775	1.75356	1.53852	2.08033	1.46429
	1.65965	1.62696	1.75056	1.5383	2.07831	1.46431
	1.65602	1.62683	1.74942	1.53763	2.07646	1.46427
	1.65137	1.62684	1.74576	1.53758	2.07396	1.46456
	1.64836	1.62659	1.74166	1.53755	2.07233	1.46438
	1.64567	1.62617	1.73866	1.53734	2.07145	1.46376
	1.64189	1.62601	1.73393	1.53758	2.07083	1.46311
	1.63905	1.62569	1.73129	1.53717	2.06616	1.4644
	1.6337	1.6259	1.72858	1.53686	2.06655	1.46322
	1.63147	1.62538	1.72426	1.53692	2.06357	1.46376
	1.62922	1.62485	1.72118	1.53667	2.06136	1.46376
	1.62287	1.62526	1.71914	1.53617	2.0608	1.46305
	1.61907	1.62505	1.7151	1.53611	2.05801	1.46342
	1.61863	1.6241	1.71047	1.53624	2.0565	1.46312
	1.6127	1.62445	1.70799	1.5358	2.05427	1.46324
	1.60789	1.62437	1.70466	1.53559	2.05351	1.46265
	1.60722	1.62355	1.70354	1.53488	2.04857	1.46394
	1.60376	1.62326	1.69596	1.53563	2.04787	1.46328
	1.59829	1.62343	1.69134	1.53568	2.04679	1.46282
	1.59367	1.6233	1.69408	1.53407	2.04425	1.46299
	1.59098	1.6229	1.6862	1.53481	2.04404	1.46204
	1.58852	1.62238	1.68251	1.53465	2.04013	1.46293
	1.5849	1.62208	1.68115	1.53393	2.03967	1.46213
	1.57912	1.62215	1.67902	1.53343	2.04039	1.4608
	1.5736	1.62219	1.67271	1.53382	2.03482	1.46241
	1.5703	1.62187	1.66766	1.53387	2.03585	1.46094
	1.56901	1.62104	1.66641	1.53312	2.03083	1.46217
	1.5643	1.62101	1.66069	1.53333	2.03122	1.46102
	1.55934	1.62091	1.6591	1.5327	2.02888	1.46107
	1.55833	1.62011	1.65456	1.53272	2.02777	1.46059
	1.55095	1.6205	1.64896	1.53278	2.02425	1.46117
	1.54648	1.62027	1.64814	1.53195	2.02319	1.46067
	1.54475	1.61962	1.64286	1.53199	2.02067	1.46079
	1.53891	1.61971	1.63871	1.53184	2.01914	1.46044
	1.53351	1.61968	1.63582	1.53147	2.0155	1.46108
	1.53312	1.61872	1.63113	1.53136	2.0151	1.46023
	1.5296	1.61832	1.62628	1.53133	2.00981	1.46155
	1.52531	1.61806	1.62257	1.53105	2.00966	1.46065
	1.51987	1.61801	1.61775	1.53095	2.00594	1.46125
	1.51555	1.6177	1.61628	1.53025	2.00508	1.46059
	1.51264	1.6172	1.61103	1.53029	2.003	1.46046
	1.50693	1.61711	1.60563	1.53026	2.00068	1.46049
	1.50069	1.6172	1.60396	1.52962	1.999	1.46019
	1.49945	1.6164	1.59897	1.52948	1.99586	1.46057
	1.49316	1.61641	1.59573	1.52907	1.99416	1.46028
	1.48961	1.61597	1.59163	1.52875	1.99074	1.46068
	1.48623	1.61554	1.58732	1.5286	1.98941	1.46027
	1.47952	1.61553	1.58184	1.5286	1.98805	1.45983
	1.47587	1.6151	1.57818	1.52824	1.98575	1.45973
	1.47229	1.61467	1.5735	1.52802	1.98408	1.45939
	1.46561	1.61467	1.56886	1.52778	1.98119	1.45958
	1.46077	1.61442	1.56485	1.5275	1.97984	1.4591
	1.4578	1.61382	1.56038	1.52726	1.97708	1.45925
	1.45287	1.61358	1.55438	1.52727	1.97596	1.45869
	1.44928	1.61305	1.55163	1.52675	1.97299	1.45888
	1.44213	1.61306	1.54707	1.52647	1.97109	1.45865
	1.43769	1.61276	1.53775	1.52697	1.96874	1.45861
	1.43563	1.61205	1.53338	1.52663	1.9644	1.45928
	1.42793	1.61211	1.53135	1.52596	1.96511	1.45806
	1.42305	1.6118	1.52652	1.5257	1.96068	1.45872
	1.41865	1.61137	1.52308	1.52526	1.95935	1.45828
	1.41357	1.61107	1.51987	1.52473	1.95522	1.45885
	1.40951	1.61056	1.51314	1.52475	1.95392	1.45832
	1.40323	1.61037	1.50876	1.52442	1.95148	1.45827
	1.39865	1.61002	1.50369	1.52417	1.94842	1.45839
	1.39392	1.60958	1.49869	1.52387	1.94796	1.45761
	1.38848	1.60926	1.49581	1.52329	1.94269	1.45857
	1.38261	1.60903	1.4897	1.52318	1.94152	1.45801
	1.37714	1.60874	1.48577	1.52272	1.94024	1.45746
	1.37481	1.60805	1.48091	1.52243	1.93745	1.45751
	1.36943	1.60764	1.47349	1.52246	1.93421	1.4577
	1.36212	1.60751	1.4686	1.5221	1.9347	1.45649
	1.35525	1.60732	1.46402	1.52171	1.93143	1.45671
	1.35037	1.60686	1.46035	1.52118	1.92924	1.45655
	1.34583	1.6064	1.45536	1.52088	1.92589	1.45669
	1.33865	1.60623	1.44825	1.52076	1.92441	1.45628
	1.33187	1.606	1.44206	1.5206	1.91863	1.45729
	1.32943	1.60523	1.43743	1.52016	1.91756	1.45668
	1.32477	1.60478	1.43423	1.5196	1.9153	1.45644
	1.31729	1.60455	1.42627	1.51955	1.91228	1.45657
	1.30992	1.60439	1.4211	1.5192	1.90942	1.45649
	1.30365	1.60403	1.41588	1.51883	1.90756	1.45614
	1.29975	1.60339	1.41023	1.51854	1.90406	1.45638
	1.29358	1.60302	1.40519	1.51809	1.90119	1.45628
	1.28644	1.60277	1.39784	1.51794	1.89882	1.45615
	1.28115	1.60226	1.39364	1.51742	1.89688	1.45574
	1.27531	1.60187	1.38703	1.51726	1.89559	1.45518
	1.26738	1.60162	1.38255	1.51664	1.89122	1.45568
	1.26267	1.6011	1.37732	1.51628	1.88958	1.45514
	1.25505	1.60076	1.36764	1.51629	1.88656	1.45521
	1.25015	1.60026	1.36336	1.51577	1.88573	1.45446
	1.24285	1.59984	1.35618	1.51552	1.88231	1.45457
	1.2362	1.59948	1.35116	1.51502	1.87955	1.45448
	1.23187	1.59883	1.34395	1.5148	1.87648	1.45446
	1.22442	1.59851	1.33783	1.51438	1.87132	1.45506
	1.21654	1.5982	1.33165	1.51397	1.8685	1.45496
	1.21104	1.59766	1.32533	1.51369	1.86624	1.4547
	1.2061	1.59706	1.31836	1.51332	1.86354	1.45452
	1.19833	1.59675	1.31088	1.51306	1.85967	1.45472
	1.18991	1.59637	1.30066	1.51298	1.85605	1.45484
	1.18237	1.59598	1.29523	1.5125	1.85283	1.45483
	1.17662	1.59543	1.29236	1.51175	1.85051	1.4545
	1.17091	1.59487	1.28525	1.51143	1.84582	1.45496
	1.16165	1.59457	1.27727	1.51112	1.84457	1.4543
	1.15408	1.59407	1.27105	1.5106	1.84381	1.45351
	1.1497	1.59349	1.26375	1.51026	1.83886	1.45396
	1.14106	1.59307	1.25989	1.50956	1.83653	1.4537
	1.1321	1.59269	1.2516	1.50926	1.83395	1.45338
	1.12608	1.59208	1.24236	1.50899	1.83125	1.45317
	1.11942	1.59155	1.23742	1.50837	1.82911	1.45281
	1.11129	1.59109	1.22845	1.50811	1.82392	1.45333
	1.10179	1.59076	1.22239	1.50757	1.82049	1.45322
	1.09584	1.5901	1.20961	1.50753	1.81825	1.45289
	1.09031	1.58938	1.20519	1.50686	1.81432	1.4529
	1.08131	1.589	1.20151	1.50613	1.81365	1.45212
	1.07282	1.58851	1.18906	1.50602	1.80898	1.4524
	1.06409	1.5881	1.17928	1.50574	1.80572	1.45233
	1.0576	1.58744	1.17484	1.50504	1.80184	1.45239
	1.04907	1.58698	1.16594	1.50465	1.79892	1.45215
	1.03944	1.58652	1.15893	1.50414	1.79538	1.45209
	1.03241	1.58591	1.15153	1.50361	1.79297	1.45168
	1.02211	1.58547	1.13993	1.50337	1.78977	1.45157
	1.01511	1.58486	1.13608	1.50262	1.78699	1.45133
	1.00534	1.5844	1.1257	1.50222	1.78359	1.45119
	0.99684	1.5838	1.11538	1.50187	1.77928	1.45131
	0.98961	1.58319	1.10889	1.50129	1.77877	1.45045
	0.97953	1.58269	1.09995	1.5008	1.77419	1.45059
	0.96933	1.58215	1.09059	1.5003	1.77023	1.45059
	0.96151	1.58158	1.08062	1.49989	1.76673	1.45045
	0.95394	1.58094	1.07245	1.49928	1.7607	1.45096
	0.94639	1.58023	1.06375	1.4988	1.76049	1.44996
	0.93444	1.57972	1.05521	1.49824	1.7548	1.45035
	0.92411	1.57922	1.04507	1.49781	1.75298	1.44983
	0.916	1.57855	1.03521	1.49729	1.74817	1.44997
	0.90672	1.57798	1.02823	1.4966	1.74365	1.45002
	0.89649	1.57738	1.01604	1.49623	1.74107	1.44964
	0.8878	1.5767	1.00648	1.49564	1.7366	1.44967
	0.87618	1.57623	0.99767	1.49508	1.73549	1.44891
	0.86805	1.57549	0.9883	1.4945	1.73008	1.44919
	0.85737	1.57491	0.97698	1.49398	1.72713	1.44885
	0.84721	1.57428	0.96308	1.49359	1.72235	1.44894
	0.83873	1.5736	0.95504	1.49295	1.72084	1.44826
	0.82899	1.5729	0.9468	1.49226	1.71527	1.44849
	0.81696	1.57232	0.93447	1.4918	1.71308	1.44801
	0.80543	1.57172	0.92525	1.49113	1.70708	1.44837
	0.79753	1.57101	0.91285	1.4906	1.70478	1.44777
	0.7872	1.5703	0.90325	1.49001	1.69962	1.44791
	0.77766	1.56961	0.89225	1.48932	1.69663	1.44749
	0.76609	1.56901	0.87792	1.4889	1.69083	1.44774
	0.75365	1.56835	0.86876	1.48818	1.68834	1.4473
	0.74293	1.56766	0.85775	1.48755	1.68354	1.44726
	0.73371	1.5669	0.84577	1.48699	1.68088	1.4468
	0.7205	1.56627	0.8303	1.48647	1.6777	1.44645
	0.7108	1.56551	0.82023	1.48576	1.67131	1.44673
	0.69849	1.56482	0.80748	1.48514	1.66748	1.44649
	0.68805	1.5641	0.79629	1.48445	1.6616	1.44665
	0.67627	1.56339	0.78372	1.48384	1.66071	1.44586
	0.66634	1.56262	0.76955	1.48323	1.65588	1.44573
	0.65314	1.56199	0.75552	1.48257	1.64947	1.44597
	0.64266	1.56118	0.74355	1.48191	1.6467	1.44554
	0.63182	1.5604	0.73005	1.4812	1.64266	1.44528
	0.6184	1.55974	0.71689	1.48058	1.63919	1.44491
	0.60721	1.55895	0.7022	1.47994	1.63357	1.4449
	0.59752	1.5582	0.68929	1.47922	1.62998	1.44453
	0.58445	1.55741	0.67387	1.47854	1.62275	1.44488
	0.57055	1.5567	0.65942	1.47787	1.61963	1.44445
	0.55831	1.55594	0.64235	1.47722	1.61449	1.44437
	0.54717	1.55509	0.62711	1.47651	1.60996	1.44413
	0.53624	1.55428	0.61205	1.47577	1.60427	1.4441
	0.52206	1.55354	0.59142	1.47519	1.59952	1.44391
	0.50734	1.55279	0.57621	1.4744	1.59635	1.44343
	0.49653	1.55202	0.56223	1.47365	1.59114	1.44336
	0.48373	1.5512	0.54622	1.47295	1.58788	1.44285
	0.46971	1.55041	0.52726	1.47225	1.58329	1.4426
	0.45938	1.54955	0.50938	1.47152	1.57822	1.44239
	0.44473	1.54878			1.57244	1.44234
					1.56667	1.44226
					1.562	1.44201
					1.55873	1.44152
					1.551	1.44166
					1.54663	1.44133
					1.54055	1.44125
					1.53478	1.44109
					1.52816	1.44106
					1.52266	1.44083
					1.51781	1.44049
					1.50927	1.44065
					1.50719	1.43995
					1.4992	1.44002
					1.4971	1.43929
					1.49073	1.43917
					1.48399	1.439
					1.47992	1.43857
					1.47248	1.43851
					1.46706	1.43819
					1.4631	1.43768
					1.45257	1.43794
					1.45159	1.43707
					1.43963	1.4375
					1.43351	1.43719
					1.4271	1.43695
					1.42054	1.43666
					1.41569	1.43624
					1.40673	1.4362
					1.40135	1.4358
					1.39472	1.43547
					1.38746	1.43525
					1.38031	1.43499
					1.37592	1.43442
					1.36681	1.43434
					1.35931	1.4341
					1.35164	1.43382
					1.34327	1.43362
					1.33335	1.4335
					1.3286	1.43297
					1.31976	1.43274
					1.30999	1.43267
					1.30078	1.43239
					1.29287	1.43213
					1.28503	1.43165
					1.2756	1.43151
					1.26736	1.43116
					1.26002	1.4307
					1.25012	1.43049
					1.24385	1.42995
					1.23124	1.42982
					1.22523	1.42932
					1.21239	1.42921
					1.20515	1.42877
					1.19538	1.4283
					1.18453	1.42805
					1.17562	1.4276
					1.16454	1.42735
					1.1533	1.42701
					1.14308	1.42663
					1.13185	1.42626
					1.1229	1.42582
					1.10962	1.42555
					1.09815	1.42516
					1.08437	1.42494
					1.07362	1.42441
					1.06248	1.42397
					1.0504	1.42353
					1.04066	1.42302
					1.02423	1.42279
					1.01278	1.42229
					0.99586	1.42203

## Sheet: Figure 3d
Figure 3d	inner	outer	electrochemical porosity
CF-O	5.4	19.6	78.4
CF-SO	83	9523.81	99.1
CF-FeSO	85	33557	99.7

## Sheet: Figure 3f
Figure 3f	CF-O		CF-FeSO
	Potential	Current density	Potential	Current density
	1.20011	0.57085	1.20006	2.67093
	1.20112	0.5563	1.20104	2.6713
	1.2021	0.59316	1.20205	2.62995
	1.2031	0.5911	1.20307	2.62342
	1.20413	0.60547	1.20402	2.60419
	1.20512	0.61844	1.20506	2.56869
	1.20609	0.60485	1.20601	2.59459
	1.2071	0.63927	1.20703	2.54673
	1.20812	0.63017	1.20806	2.56531
	1.20913	0.66479	1.20905	2.53161
	1.21012	0.66587	1.21003	2.52988
	1.21108	0.67747	1.21102	2.54105
	1.21211	0.68837	1.21201	2.50902
	1.21315	0.68016	1.21302	2.52822
	1.21406	0.71214	1.21409	2.48795
	1.2151	0.70321	1.21505	2.51028
	1.21611	0.73637	1.21602	2.50143
	1.21709	0.72929	1.21702	2.5019
	1.21808	0.74895	1.21802	2.51338
	1.21908	0.75511	1.21905	2.48113
	1.22007	0.75506	1.22007	2.51958
	1.22111	0.78516	1.22101	2.49288
	1.22211	0.77265	1.22206	2.52209
	1.22307	0.81368	1.22307	2.51893
	1.22409	0.7961	1.2241	2.51764
	1.22508	0.82942	1.22511	2.52863
	1.22609	0.82412	1.22608	2.50973
	1.2271	0.84127	1.22708	2.55603
	1.22803	0.85505	1.22807	2.53002
	1.22908	0.84892	1.22905	2.54822
	1.23007	0.88391	1.23012	2.54924
	1.23107	0.86487	1.23109	2.55993
	1.23206	0.90097	1.23206	2.58102
	1.23307	0.8987	1.23308	2.56563
	1.2341	0.91762	1.23404	2.59178
	1.23506	0.93125	1.23505	2.57652
	1.2361	0.92042	1.23607	2.61829
	1.23706	0.95134	1.23705	2.61445
	1.23807	0.93352	1.23809	2.62396
	1.23907	0.96963	1.23909	2.64419
	1.24002	0.96119	1.24008	2.61716
	1.24105	0.98199	1.24111	2.67245
	1.24204	0.98735	1.24208	2.64469
	1.24304	0.98239	1.24305	2.67939
	1.24403	1.00577	1.24404	2.67753
	1.24506	0.9884	1.24507	2.68858
	1.24602	1.03234	1.24605	2.72186
	1.24708	1.01588	1.24705	2.69833
	1.24802	1.05029	1.24807	2.73842
	1.24906	1.04586	1.24906	2.7364
	1.25004	1.0502	1.25008	2.75903
	1.2511	1.07058	1.25107	2.76569
	1.25205	1.06061	1.25207	2.76892
	1.25305	1.09213	1.25307	2.79699
	1.25401	1.08169	1.25407	2.77679
	1.25507	1.11204	1.25512	2.8134
	1.25602	1.10755	1.25609	2.80966
	1.25705	1.12157	1.25706	2.83367
	1.25805	1.13968	1.25804	2.83801
	1.259	1.13281	1.25906	2.84037
	1.26005	1.16545	1.26005	2.869
	1.26103	1.14964	1.26107	2.85476
	1.26205	1.19182	1.26207	2.89977
	1.263	1.19905	1.26307	2.88404
	1.26403	1.20886	1.26414	2.89781
	1.26502	1.21861	1.26511	2.91605
	1.26605	1.21478	1.2661	2.92309
	1.26702	1.23682	1.26705	2.95165
	1.26798	1.21176	1.26811	2.93624
	1.26905	1.25445	1.26906	2.95936
	1.27001	1.24064	1.2701	2.97092
	1.27102	1.27585	1.27113	2.98468
	1.27201	1.2744	1.27209	2.9987
	1.27301	1.28408	1.27312	2.98879
	1.27401	1.29593	1.27409	3.02274
	1.27501	1.28736	1.27508	3.01573
	1.27598	1.32335	1.27611	3.06169
	1.27703	1.31232	1.27713	3.05107
	1.27798	1.34694	1.27809	3.06725
	1.27899	1.34316	1.27913	3.07374
	1.28001	1.35345	1.28012	3.07482
	1.28098	1.36969	1.28108	3.11555
	1.282	1.35794	1.2821	3.10082
	1.28296	1.39491	1.28312	3.13343
	1.28401	1.37558	1.2841	3.13228
	1.28498	1.41746	1.28511	3.15137
	1.28603	1.40426	1.28613	3.17742
	1.28699	1.42665	1.28712	3.17482
	1.28798	1.43353	1.2881	3.22061
	1.28899	1.4324	1.28911	3.19078
	1.28998	1.46182	1.29011	3.21917
	1.29097	1.43915	1.29109	3.23307
	1.29201	1.48211	1.29211	3.24666
	1.29299	1.46055	1.29307	3.26713
	1.29391	1.50102	1.29404	3.24865
	1.29498	1.49818	1.29508	3.29442
	1.29596	1.51028	1.29609	3.28766
	1.29694	1.52595	1.2971	3.32268
	1.298	1.51655	1.29809	3.32439
	1.29896	1.55002	1.29911	3.33458
	1.29999	1.53729	1.30009	3.37024
	1.30097	1.57554	1.30114	3.36726
	1.30196	1.57815	1.30209	3.39829
	1.30294	1.59084	1.30312	3.3932
	1.30396	1.6053	1.30413	3.40676
	1.30493	1.59752	1.30512	3.42127
	1.30592	1.63276	1.30611	3.43922
	1.30693	1.61471	1.30709	3.46083
	1.30796	1.65174	1.3081	3.45445
	1.30891	1.64252	1.30911	3.4883
	1.30996	1.66218	1.31012	3.4932
	1.3109	1.67203	1.31111	3.52346
	1.31194	1.66681	1.31208	3.53367
	1.31296	1.70043	1.31307	3.55351
	1.31395	1.67939	1.31411	3.57284
	1.31497	1.72074	1.31511	3.56044
	1.31597	1.704	1.31609	3.60727
	1.31691	1.73796	1.31712	3.5963
	1.3179	1.73759	1.3181	3.62199
	1.31892	1.74736	1.31913	3.62389
	1.31989	1.76583	1.32008	3.63655
	1.32093	1.75628	1.32113	3.67374
	1.32196	1.79671	1.32211	3.6556
	1.32292	1.78579	1.32306	3.70115
	1.32396	1.81875	1.3241	3.68545
	1.32497	1.81823	1.3251	3.70795
	1.32595	1.83165	1.32612	3.74184
	1.32691	1.85089	1.32713	3.74372
	1.32789	1.84246	1.3281	3.77355
	1.32894	1.88194	1.3291	3.75337
	1.32991	1.86795	1.3301	3.78873
	1.33093	1.91195	1.33119	3.79507
	1.33191	1.90731	1.33209	3.80952
	1.33291	1.93378	1.33308	3.83066
	1.3339	1.94413	1.33408	3.82302
	1.33493	1.93894	1.33512	3.86307
	1.3359	1.97543	1.3361	3.85512
	1.33689	1.9551	1.33709	3.9
	1.33789	2.00356	1.33811	3.89285
	1.33892	1.98625	1.33917	3.91662
	1.33991	2.02739	1.34012	3.92971
	1.34093	2.02964	1.3411	3.94011
	1.34193	2.03752	1.34215	3.97771
	1.34288	2.06446	1.34315	3.95904
	1.34387	2.05437	1.34413	3.99832
	1.34493	2.09966	1.34509	3.99848
	1.34589	2.0864	1.34612	4.0206
	1.3469	2.12991	1.34711	4.05058
	1.3479	2.13209	1.34813	4.05059
	1.34886	2.15145	1.34911	4.08715
	1.34987	2.17479	1.35009	4.07328
	1.35083	2.16264	1.35114	4.13056
	1.35184	2.20921	1.35213	4.1421
	1.35285	2.19247	1.35309	4.16107
	1.35383	2.24297	1.35416	4.18495
	1.35487	2.23668	1.35514	4.18747
	1.35582	2.26262	1.3561	4.24354
	1.35686	2.27373	1.35711	4.23746
	1.35785	2.27761	1.35811	4.27202
	1.35884	2.31076	1.35907	4.284
	1.35983	2.29475	1.36014	4.32096
	1.36084	2.3456	1.36113	4.36157
	1.36187	2.33219	1.36212	4.37116
	1.36287	2.37203	1.3631	4.42152
	1.36384	2.37396	1.36412	4.43152
	1.36488	2.38755	1.36509	4.49115
	1.3658	2.41347	1.36612	4.51716
	1.36682	2.40356	1.36708	4.5546
	1.36781	2.45129	1.36812	4.59616
	1.36881	2.4406	1.36907	4.61625
	1.36983	2.48551	1.37012	4.68743
	1.37082	2.48681	1.37111	4.70735
	1.3718	2.50718	1.37211	4.77253
	1.37279	2.53043	1.37308	4.81333
	1.37379	2.5249	1.37415	4.87105
	1.37481	2.57513	1.37511	4.93616
	1.37586	2.5597	1.37611	4.97972
	1.37681	2.61577	1.37708	5.08785
	1.37777	2.61102	1.37813	5.12391
	1.37884	2.64203	1.37912	5.20125
	1.37982	2.65847	1.38012	5.26561
	1.38079	2.65448	1.38111	5.35729
	1.38176	2.69941	1.38211	5.44123
	1.38279	2.68365	1.38308	5.49752
	1.38376	2.73818	1.38409	5.59167
	1.38473	2.72495	1.38514	5.66205
	1.38578	2.773	1.38609	5.78521
	1.38677	2.7721	1.38712	5.87205
	1.38778	2.78909	1.38812	5.97281
	1.38874	2.82115	1.38908	6.08538
	1.38976	2.81048	1.39014	6.18523
	1.39071	2.86229	1.39111	6.321
	1.39175	2.85508	1.39211	6.41413
	1.39274	2.89881	1.39315	6.55236
	1.39373	2.90528	1.39414	6.65153
	1.3947	2.92685	1.39514	6.80175
	1.39574	2.95663	1.39615	6.94085
	1.3967	2.94961	1.39713	7.05345
	1.39768	2.99866	1.39812	7.21206
	1.39871	2.98638	1.39912	7.32541
	1.39972	3.0422	1.40013	7.49808
	1.40072	3.04244	1.40112	7.63305
	1.40168	3.07363	1.40211	7.78972
	1.40269	3.09582	1.40316	7.97175
	1.40369	3.09221	1.40414	8.10922
	1.4047	3.13866	1.40513	8.29224
	1.40568	3.12171	1.40614	8.4398
	1.40673	3.18097	1.40713	8.62398
	1.40768	3.17262	1.40815	8.78401
	1.40868	3.21691	1.40913	8.95828
	1.40964	3.22036	1.41014	9.12972
	1.41067	3.23959	1.41112	9.30832
	1.41169	3.27251	1.41214	9.51788
	1.41267	3.26578	1.41314	9.68608
	1.41364	3.32149	1.41413	9.88426
	1.41466	3.30967	1.41516	10.0544
	1.41568	3.36354	1.41615	10.2983
	1.41669	3.37047	1.41715	10.4959
	1.41767	3.39131	1.41817	10.6758
	1.41866	3.42469	1.41915	10.9207
	1.41968	3.4156	1.42016	11.1301
	1.42062	3.47186	1.42113	11.4727
	1.4216	3.45757	1.42218	11.66
	1.4226	3.51428	1.42315	12.0435
	1.42358	3.51079	1.42417	12.4302
	1.42461	3.54378	1.42514	12.6533
	1.42561	3.5658	1.42615	13.385
	1.42664	3.56468	1.42715	13.4523
	1.42762	3.61043	1.42812	14.1382
	1.42862	3.59969	1.42921	14.339
	1.42959	3.65611	1.43018	14.7992
	1.43066	3.64625	1.43118	15.3083
	1.43157	3.69525	1.43221	15.3834
	1.4326	3.69844	1.43316	16.0892
	1.43357	3.71617	1.43409	16.0838
	1.43456	3.75112	1.43516	16.708
	1.43561	3.74355	1.43612	16.8691
	1.43659	3.80239	1.43714	17.2736
	1.43758	3.79335	1.43813	17.7438
	1.43857	3.8501	1.43914	17.7329
	1.43956	3.8562	1.44012	18.4483
	1.4406	3.87973	1.44116	18.4271
	1.44156	3.91485	1.44215	19.0522
	1.44257	3.91059	1.44316	19.1831
	1.44358	3.96754	1.44419	19.4909
	1.44455	3.95588	1.44517	20.0017
	1.44554	4.01582	1.44618	19.948
	1.44651	4.01859	1.44715	20.6732
	1.44753	4.04963	1.44813	20.6104
	1.44853	4.07191	1.44915	21.1477
	1.44949	4.07399	1.45016	21.3151
	1.45053	4.1233	1.45114	21.6127
	1.45157	4.11295	1.45217	22.1182
	1.45254	4.17462	1.45316	22.04
	1.45352	4.16691	1.4542	22.7248
	1.45453	4.2135	1.45518	22.6612
	1.4555	4.21839	1.45615	23.2211
	1.45645	4.23606	1.45719	23.3674
	1.45752	4.27256	1.45817	23.6218
	1.45847	4.26953	1.45912	24.1191
	1.45942	4.32566	1.46019	23.9952
	1.46048	4.31926	1.46116	24.6993
	1.46149	4.37822	1.46217	24.6196
	1.46248	4.3847	1.46315	25.1653
	1.46347	4.41447	1.46415	25.298
	1.46445	4.45078	1.46515	25.4982
	1.46541	4.44503	1.46614	26.0464
	1.46648	4.50723	1.4672	25.9245
	1.46747	4.49799	1.46816	26.6066
	1.46842	4.56309	1.46919	26.501
	1.46944	4.5639	1.47019	27.0187
	1.47043	4.60081	1.47118	27.1804
	1.47142	4.62722	1.47218	27.3421
	1.47243	4.62926	1.47314	27.8831
	1.47338	4.68308	1.47418	27.7102
	1.47441	4.6727	1.47513	28.3745
	1.47542	4.74083	1.47619	28.316
	1.47641	4.73193	1.47717	28.8052
	1.4774	4.78348	1.47818	28.9681
	1.47839	4.79463	1.47917	29.1114
	1.47937	4.8138	1.48015	29.6707
	1.48038	4.85093	1.4812	29.5094
	1.4814	4.84691	1.48218	30.1687
	1.4824	4.90849	1.48316	30.0849
	1.48335	4.90681	1.48418	30.5645
	1.48439	4.96551	1.48519	30.7587
	1.48533	4.97532	1.48621	30.8252
	1.48635	5.00457	1.48716	31.4128
	1.48736	5.04479	1.4882	31.2416
	1.4883	5.04724	1.48914	31.9055
	1.48936	5.11272	1.49019	31.8193
	1.49038	5.10391	1.49116	32.2874
	1.49131	5.17549	1.49216	32.5289
	1.49235	5.18017	1.49319	32.5793
	1.49329	5.22784	1.49414	33.1741
	1.49433	5.25271	1.49518	33.0095
	1.49532	5.26254	1.49615	33.6491
	1.49631	5.32212	1.49717	33.6052
	1.49731	5.31597	1.49822	34.05
	1.49827	5.38785	1.49917	34.2798
	1.49924	5.3833	1.50018	34.3171
	1.50029	5.442	1.50116	34.9603
	1.5013	5.45853	1.50214	34.7854
	1.50239	5.49184	1.50321	35.4419
	1.50338	5.53341	1.50416	35.3913
	1.50435	5.53463	1.50518	35.8613
	1.50536	5.6038	1.50617	36.1453
	1.50632	5.60906	1.50717	36.158
	1.50735	5.67655	1.50818	36.8366
	1.50832	5.69322	1.50923	36.6584
	1.50928	5.72907	1.5102	37.3405
	1.51036	5.77472	1.51125	37.3221
	1.51126	5.78693	1.51219	37.7518
	1.51232	5.8528	1.5132	38.0992
	1.51324	5.85402	1.51417	38.1216
	1.51425	5.93132	1.51516	38.8317
	1.51528	5.94464	1.5162	38.6834
	1.51632	5.98888	1.51719	39.3795
	1.51729	6.02961	1.51824	39.4409
	1.51826	6.04796	1.51915	39.8895
	1.51927	6.11137	1.52018	40.3429
	1.52022	6.11356	1.52122	40.3369
	1.52124	6.18921	1.52219	41.0841
	1.52219	6.19458	1.52318	40.9893
	1.5232	6.26769	1.52419	41.7087
	1.52423	6.2909	1.52518	41.7616
	1.52524	6.32679	1.52621	42.2672
	1.52623	6.37866	1.52719	42.7292
	1.52718	6.39533	1.52818	42.7393
	1.52818	6.47113	1.52917	43.5583
	1.52916	6.4817	1.53021	43.5065
	1.53019	6.55811	1.5312	44.2868
	1.53113	6.58455	1.53218	44.4138
	1.53215	6.63347	1.5332	44.8912
	1.53313	6.691	1.53417	45.4691
	1.5341	6.71172	1.53521	45.5048
	1.5351	6.79637	1.53625	46.4232
	1.53608	6.81286	1.53724	46.3938
	1.53713	6.90353	1.53821	47.1932
	1.53808	6.93225	1.53918	47.4243
	1.53906	6.99673	1.5402	47.9474
	1.54003	7.04686	1.54124	48.5787
	1.54106	7.07924	1.54219	48.6622
	1.54207	7.15834	1.54319	49.6112
	1.54303	7.16775	1.54421	49.6344
	1.54396	7.26567	1.54516	50.5051
	1.54505	7.28077	1.54619	50.8087
	1.546	7.36138	1.54719	51.3365
	1.54697	7.39298	1.54818	52.0561
	1.54801	7.44784	1.54919	52.1616
	1.54897	7.51143	1.55021	53.2038
	1.5499	7.54077	1.55117	53.2861
	1.55097	7.63222	1.55217	54.2135
	1.55194	7.659	1.55318	54.5716
	1.55286	7.75346	1.55422	55.1169
	1.5539	7.79569	1.5552	55.9534
	1.5549	7.85899	1.55617	56.1447
	1.55592	7.92606	1.55723	57.2822
	1.55685	7.96216	1.5582	57.399
	1.55789	8.06313	1.5592	58.3834
	1.55889	8.09289	1.56016	58.8148
	1.55982	8.19692	1.5612	59.3711
	1.56082	8.23854	1.56217	60.2664
	1.56182	8.31798	1.5632	60.4243
	1.56279	8.37984	1.5642	61.6051
	1.56379	8.42999	1.56521	61.7801
	1.56475	8.52149	1.56625	62.7793
	1.56576	8.55049	1.56719	63.2726
	1.56677	8.65449	1.5682	63.9097
	1.56775	8.69394	1.56924	64.9068
	1.56874	8.7909	1.57019	65.1825
	1.56972	8.84222	1.57118	66.3872
	1.57067	8.91241	1.57225	66.6216
	1.57168	8.99447	1.57322	67.7273
	1.57264	9.03826	1.57423	68.2742
	1.57365	9.14924	1.57519	68.8923
	1.57461	9.18856	1.57623	69.9436
	1.57565	9.29973	1.57722	70.2916
	1.57657	9.35475	1.57817	71.6066
	1.57758	9.44541	1.57919	71.8878
	1.57863	9.52909	1.5802	73.0117
	1.57957	9.58524	1.58119	73.6098
	1.58054	9.7006	1.58224	74.2576
	1.58152	9.74287	1.58317	75.3535
	1.58256	9.86524	1.58423	75.6002
	1.58349	9.92302	1.58524	76.9064
	1.58451	10.0225	1.5862	77.1786
	1.58545	10.0987	1.58724	78.3257
	1.58648	10.1633	1.58823	78.9813
	1.58745	10.2706	1.58922	79.6959
	1.58843	10.3235	1.59024	80.7877
	1.58941	10.4511	1.59121	81.079
	1.59037	10.5116	1.59223	82.4453
	1.59132	10.6305	1.59319	82.7517
	1.59232	10.6924	1.59419	83.9303
	1.59336	10.7834	1.59522	84.6541
	1.59432	10.8864	1.59624	85.272
	1.5953	10.9487	1.59725	86.4715
	1.59624	11.0794	1.59824	86.7829
	1.59727	11.1311	1.59926	88.1878
	1.59827	11.2644	1.60026	88.5504
	1.59924	11.3342	1.60119	89.7458
	1.60021	11.4403	1.60216	90.4261
	1.60119	11.5362	1.60322	91.1769
	1.60217	11.6101	1.60418	92.4731
	1.60317	11.7535	1.6052	92.751
	1.60412	11.8138	1.60619	94.2668
	1.60513	11.9608	1.60726	94.6985
	1.60609	12.0327	1.6082	96.0374
	1.60707	12.155	1.60919	96.8677
	1.60803	12.2493	1.61023	97.4896
	1.60907	12.3377	1.61122	98.8513
	1.60999	12.462	1.61225	99.2639
	1.61099	12.534	1.61327	100.678
	1.61199	12.689	1.61423	101.028
	1.61297	12.7621	1.61519	102.309
	1.61392	12.9179	1.61619	103.172
	1.61489	13.0007	1.61722	103.817
	1.61589	13.1205	1.61828	105.171
	1.61686	13.2272	1.61922	105.511
	1.61786	13.3108	1.62022	107.08
	1.6188	13.4764	1.62122	107.552
	1.61981	13.5529	1.62225	108.755
	1.62075	13.7195	1.62327	109.764
	1.62176	13.808	1.62424	110.552
	1.62269	13.9332	1.62522	112.015
	1.62366	14.0761	1.62621	112.339
	1.62465	14.1838	1.62727	113.87
	1.62562	14.3942	1.62823	114.258
	1.62658	14.5353	1.62922	115.544
	1.62757	14.7053	1.63023	116.586
	1.62855	14.7977	1.63121	117.294
	1.62949	14.9473	1.63225	118.683
	1.63053	15.0575	1.63329	119.119
	1.6315	15.1773	1.63433	120.744
	1.63245	15.3327	1.63529	121.125
	1.6334	15.4233	1.63632	122.431
	1.63439	15.6091	1.63734	123.398
	1.63538	15.7003	1.63834	124.317
	1.63637	15.8804	1.63931	125.865
	1.63733	15.9862	1.64032	126.257
	1.63831	16.1182	1.64129	127.911
	1.6393	16.2576	1.64233	128.526
	1.64026	16.3755	1.64335	130.058
	1.64123	16.5623	1.64437	131.151
	1.6422	16.6845	1.6453	131.712
	1.64312	16.9057	1.64634	133.288
	1.64411	17.0216	1.64731	133.959
	1.64507	17.1721	1.6483	135.753
	1.64605	17.3743	1.64934	136.248
	1.64697	17.5191	1.65035	137.348
	1.64796	17.7112	1.65136	138.365
	1.64894	17.8254	1.65234	138.847
	1.64989	18.0579	1.65333	140.352
	1.65086	18.1795	1.65436	140.749
	1.65182	18.3685	1.65531	142.325
	1.65279	18.5235	1.65631	142.648
	1.65381	18.6689	1.65735	143.816
	1.65475	18.8631	1.65834	144.876
	1.65575	18.9667	1.65937	145.724
	1.65669	19.181	1.66034	147.223
	1.65771	19.3153	1.66131	147.647
	1.6586	19.5292	1.66233	149.415
	1.65961	19.6542	1.66335	150.111
	1.66054	19.8613	1.66433	151.455
	1.66149	20.0418	1.66537	152.641
	1.6625	20.1672	1.66632	153.376
	1.66343	20.3988	1.66729	155.174
	1.66446	20.5076	1.66832	155.718
	1.66539	20.7489	1.66935	157.297
	1.66634	20.8768	1.67034	157.879
	1.6673	21.137	1.67132	158.968
	1.66826	21.5151	1.67234	160.118
	1.66923	21.6731	1.67335	160.87
	1.67013	21.9127	1.67434	162.633
	1.67114	22.0388	1.67536	162.949
	1.67207	22.2671	1.67635	164.627
	1.67301	22.4047	1.67733	165.268
	1.67401	22.5908	1.67835	166.796
	1.67493	22.7777	1.67931	168.07
	1.67593	22.9656	1.68037	168.742
	1.67688	23.2545	1.68137	170.543
	1.67789	23.3666	1.68237	170.801
	1.6788	23.6038	1.68334	172.456
	1.67979	23.7445	1.68435	172.998
	1.68064	24.1665	1.68535	174.478
	1.68166	24.3551	1.68634	175.689
	1.68262	24.5583	1.68734	175.944
	1.68357	24.7422	1.68833	177.574
	1.68454	24.9354	1.68934	177.718
	1.68552	25.2449	1.69035	179.741
	1.68644	25.3997	1.69134	180.548
	1.68736	25.7836	1.69234	181.869
	1.68837	25.9309	1.69332	183.18
	1.68932	26.1622	1.69436	184.087
	1.69023	26.4494	1.69535	185.894
	1.6912	26.7059	1.69638	186.458
	1.69216	26.9603	1.69733	188.393
	1.69316	27.0993	1.69841	188.903
	1.69407	27.3753	1.69931	190.161
	1.69501	27.6627	1.70035	191.439
	1.69595	28.0829	1.70136	191.952
	1.6969	28.338	1.70239	193.776
	1.69784	28.5097	1.70331	193.851
	1.69878	28.8256	1.70436	196.018
	1.69973	29.0657	1.70539	196.376
	1.70067	29.4576	1.70638	197.326
	1.70169	29.589	1.70739	198.465
	1.70259	29.8349	1.70836	199.067
	1.70356	30.0415	1.70939	200.995
	1.70447	30.2434	1.71041	201.641
	1.70541	30.5492	1.71137	203.573
	1.70639	30.6917	1.71238	204.098
	1.70742	30.9782	1.71337	205.686
	1.7084	31.0649	1.71438	207.048
	1.70924	31.6941	1.71536	207.527
	1.71016	32.1107	1.71637	209.535
	1.71113	32.3728	1.71737	209.815
	1.71204	32.7121	1.71838	211.976
	1.71293	33.0594	1.71935	212.607
	1.71389	33.3313	1.72034	213.631
	1.71489	33.5017	1.72135	214.893
	1.71578	33.871	1.72238	215.101
	1.71675	34.0538	1.72336	217.531
	1.71763	34.672	1.72434	217.884
	1.71854	34.8862	1.72535	219.605
	1.71955	35.1525	1.72635	219.701
	1.72051	35.4629	1.72737	220.62
	1.72142	35.648	1.72836	221.911
	1.72237	35.9755	1.72936	222.711
	1.72333	36.1832	1.73041	225.016
	1.72425	36.5226	1.73138	225.483
	1.72517	36.8098	1.73241	227.756
	1.72611	37.2997	1.73336	228.129
	1.72702	37.6227	1.73435	228.913
	1.72798	38.1362	1.73536	230.465
	1.72886	38.5691	1.7364	231.144
	1.72982	38.6445	1.73734	233.129
	1.73078	39.0199	1.7384	233.171
	1.73169	39.3498	1.73939	235.418
	1.73265	39.9091	1.74038	235.653
	1.73355	40.0906	1.74141	237.264
	1.73454	40.2249	1.74242	238.733
	1.7354	40.6811	1.74338	239.037
	1.73639	41.017	1.74442	241.217
	1.73727	41.4277	1.74537	240.893
	1.73823	41.6396	1.74639	243.507
	1.73923	41.8326	1.74737	244.175
	1.74005	42.4962	1.74839	245.646
	1.74099	42.9481	1.7494	246.797
	1.74189	43.2935	1.75039	247.148
	1.74285	43.652	1.75141	249.629
	1.74375	44.173	1.75238	249.62
	1.7447	44.4383	1.75336	251.463
	1.74562	44.7194	1.7544	251.731
	1.7465	45.5656	1.75537	253.262
	1.74744	45.7391	1.75638	255.52
	1.74835	46.0976	1.75739	256.302
	1.74932	46.4153	1.75836	258.515
	1.75027	46.6727	1.75935	257.737
	1.75122	47.0566	1.76037	260.058
	1.75212	47.465	1.76141	260.451
	1.75311	47.7113	1.76241	262.123
	1.7539	48.3894	1.76345	263.56
	1.75484	48.7919	1.76438	262.939
	1.75571	49.3861	1.76543	266.003
	1.75659	49.9056	1.76641	265.635
	1.75763	50.0185	1.76739	268.162
	1.75847	50.5172	1.76837	268.232
	1.75944	50.795	1.76941	269.522
	1.76029	51.428	1.77039	270.952
	1.76111	52.3558	1.7714	270.942
	1.76206	52.7355	1.77235	274.097
	1.76299	52.9406	1.7734	274.074
	1.76407	52.7867	1.7744	276.295
	1.76477	54.0496	1.77539	276.203
	1.76568	54.5063	1.77638	277.947
	1.76662	54.9253	1.77737	279.855
	1.76751	55.2471	1.7784	280.479
	1.7685	55.5087	1.77936	283.063
	1.76944	55.7117	1.78038	282.011
	1.77038	56.0297	1.78136	284.855
	1.77126	56.7301	1.78239	285.029
	1.77212	57.2159	1.78337	286.8
	1.77305	57.6084	1.78439	288.052
	1.77405	57.86	1.78538	287.389
	1.77487	58.6782	1.78641	290.244
	1.77582	59.005	1.78742	289.242
	1.77675	59.4049	1.78841	292.703
	1.77764	59.9366	1.78943	292.488
	1.77865	59.9551	1.79039	293.178
	1.77948	60.6922	1.79139	295.344
	1.7803	61.4495	1.79242	294.932
	1.78125	61.8214	1.79341	299.16
	1.78215	62.2704	1.79441	298.455
	1.78296	63.0679	1.79542	300.348
	1.78396	63.2328	1.79638	300.548
	1.78491	63.6436	1.79742	302.002
	1.78568	64.5473	1.79837	303.535
	1.78665	64.7949	1.79943	302.619
	1.78757	64.9737	1.80037	306.879
	1.78852	65.1791	1.80139	305.743
	1.78957	65.5359	1.8024	308.691
	1.79037	66.085	1.80339	309.166
	1.79125	66.7946	1.80441	309.421
	1.79218	67.2737	1.80538	311.966
	1.79307	67.6274	1.80641	311.174
	1.79384	68.6572	1.80741	315.227
	1.79487	68.6438	1.80844	313.803
	1.79579	68.8599	1.80945	316.577
	1.79677	69.0513	1.81042	316.46
	1.79766	69.8357	1.81142	316.97
	1.79843	70.9318	1.81246	320.271
	1.7994	71.1234	1.81343	319.072
	1.80017	72.2261	1.81446	322.613
	1.80114	72.3841	1.81541	320.77
	1.8021	72.5713	1.8164	323.284
	1.80294	73.3644	1.8174	323.588
	1.80385	73.5727	1.8184	323.6
	1.80457	75.2739	1.81939	326.797
	1.80549	75.5687	1.82041	325.57
	1.80644	76.0017	1.82143	328.998
	1.80723	76.9206	1.82243	327.75
	1.80809	77.5706	1.82344	332.745
	1.80904	77.7356	1.82443	332.823
	1.80991	78.4889	1.82544	332.614
	1.81097	78.3176	1.82644	334.598
	1.81186	78.7359	1.82742	332.915
	1.81267	79.8444	1.8284	338.512
	1.8137	79.484	1.82946	336.733
	1.81461	80.0729	1.83046	340.427
	1.81556	79.9809	1.83139	340.631
	1.81639	80.873	1.83244	339.987
	1.81738	81.1857	1.8334	342.776
	1.8183	81.4659	1.83441	340.84
	1.8192	81.9861	1.8354	345.632
	1.82016	82.3163	1.8364	344.336
	1.82093	83.3238	1.83742	347.795
	1.82197	83.2498	1.83841	347.812
	1.82264	84.98	1.83945	348.3
	1.82342	85.8645	1.84045	351.375
	1.8243	86.5141	1.84144	350.102
	1.82531	86.458	1.84246	354.774
	1.82649	85.8812	1.84343	351.496
	1.8271	87.7013	1.84447	354.029
	1.82803	87.9898	1.84542	355.011
	1.82876	89.3065	1.8465	355.681
	1.82962	89.8608	1.84744	359.568
	1.83063	89.9557	1.84847	357.039
	1.83157	90.5734	1.84945	361.323
	1.8324	91.2554	1.85046	359.107
	1.83322	92.045	1.85147	362.973
	1.83423	92.0847	1.85246	363.239
	1.8351	92.6205	1.85344	362.706
	1.83576	94.3297	1.85443	367.563
	1.83669	94.6278	1.85541	365.665
	1.83753	95.6042	1.85644	371.709
	1.83835	96.2238	1.85743	368.718
	1.83931	96.5502	1.85844	370.417
	1.84018	97.1762	1.85947	371.805
	1.84096	98.3098	1.86043	371.386
	1.84207	97.9312	1.86141	376.302
	1.84296	98.4168	1.86245	373.598
	1.84382	98.9674	1.86345	378.564
	1.84478	99.2324	1.86446	376.515
	1.84546	100.768	1.86546	378.896
	1.84629	101.766	1.86646	380.108
	1.84714	102.526	1.86742	379.44
	1.84807	102.631	1.86848	383.079
	1.84907	102.507	1.86943	380.333
	1.84985	103.849	1.87047	388.113
	1.85083	104.015	1.87142	385.86
	1.85174	104.772	1.8725	387.385
	1.85264	104.845	1.87343	388.51
	1.85334	106.504	1.87448	387.161
	1.8543	106.762	1.87543	392.668
	1.85517	107.477	1.8765	389.743
	1.85605	107.777	1.87746	395.481
	1.85694	108.47	1.87844	392.473
	1.85807	107.963	1.87951	394.569
	1.85883	108.968	1.88047	397.006
	1.8596	110.232	1.88145	395.498
	1.86058	110.316	1.88245	401.607
	1.86125	111.808	1.88345	397.09
	1.86231	111.699	1.8845	404.227
	1.86318	111.985	1.88545	401.129
	1.86414	112.676	1.88644	402.689
	1.86485	113.922	1.88746	405.373
	1.86544	115.971	1.88847	404.084
	1.8664	116.191	1.88949	409.574
	1.86733	116.631	1.89048	405.613
	1.86829	116.85	1.89151	412.237
	1.86897	118.336	1.89248	409.093
	1.87001	118.086	1.89343	411.056
	1.87106	117.846	1.89448	412.63
	1.87201	118.277	1.89545	411.111
	1.87279	119.321	1.89649	417.592
	1.87347	120.738	1.89743	413.347
	1.87456	120.457	1.89846	421.287
	1.87534	121.572	1.89945	419.16
	1.87614	122.48	1.90051	420.251
	1.87719	122.195	1.90143	422.717
	1.87797	123.486	1.90245	419.441
	1.87902	123.109	1.90349	427.585
	1.87956	125.631	1.9045	423.488
	1.88072	124.877	1.90552	428.94
	1.88152	125.784	1.9065	425.868
	1.88233	126.658	1.90753	427.572
	1.88324	127.01	1.90851	431.915
	1.8841	127.847	1.90946	430.094
	1.88498	128.351	1.91046	436.961
	1.88548	130.967	1.91142	430.527
	1.88654	130.471	1.91248	438.02
	1.88735	131.557	1.91349	437.067
	1.88851	131.102	1.91448	439.234
	1.88944	131.283	1.91549	441.818
	1.88999	133.459	1.9165	436.527
	1.89072	134.758	1.91746	444.435
	1.89165	134.996	1.91847	439.925
	1.89248	136.104	1.91949	446.252
	1.89326	137.03	1.92045	444.842
	1.89412	137.825	1.9215	445.572
	1.89477	139.375	1.9225	449.794
	1.89569	139.819	1.92348	445.694
	1.8966	140.184	1.92448	454.228
	1.89779	139.616	1.92546	448.705
	1.89874	139.604	1.9265	455.253
	1.89959	140.391	1.92746	454.742
	1.90061	140.34	1.9285	454.911
	1.90101	143.302	1.92948	460.863
	1.90213	142.871	1.93049	455.773
	1.90286	143.885	1.93152	462.237
	1.90389	143.852	1.93253	457.056
	1.90473	144.556	1.93346	463.597
	1.90578	144.446	1.93445	463.66
	1.90663	145.2	1.93549	462.999
	1.90735	146.712	1.93646	469.09
	1.908	148.399	1.93751	464.171
	1.90906	148.002	1.93847	471.91
	1.90994	148.429	1.93951	467.262
	1.9108	149.277	1.9405	473.45
	1.91146	150.896	1.94154	472.528
	1.91262	150.382	1.94248	471.117
	1.9132	152.481	1.9435	477.679
	1.91412	152.633	1.9445	472.582
	1.91532	151.713	1.94552	482.572
	1.91592	153.78	1.94653	476.781
	1.91681	154.401	1.94751	481.183
	1.91758	155.675	1.94848	482.175
	1.91845	156.244	1.94946	481.116
	1.91915	157.59	1.95048	487.917
	1.92	158.628	1.9515	482.89
	1.921	158.376	1.95249	489.892
	1.92176	159.606	1.95348	486.133
	1.92216	162.633	1.95451	491.414
	1.92312	162.855	1.9555	492.984
	1.92436	161.61	1.95651	492.62
	1.92505	163.086	1.95747	496.881
	1.92617	162.508	1.95849	489.95
	1.92674	164.698	1.95954	501.984
	1.92779	164.646	1.96047	497.1
	1.92852	165.931	1.96148	499.583
	1.92944	166.208	1.96251	501.582
	1.93044	166.28	1.96353	499.607
	1.93103	168.462	1.96453	506.724
	1.93232	167.05	1.96555	501.619
	1.93309	168.225	1.96651	510.614
	1.93385	169.103	1.9675	505.963
	1.93448	171.221	1.96852	508.938
	1.93582	169.38	1.96949	512.432
	1.93633	171.817	1.97052	509.263
	1.937	173.614	1.97151	517.253
	1.93808	173.077	1.97252	511.03
	1.93875	174.696	1.97348	518.832
	1.93986	174.196	1.9745	514.133
	1.94041	176.292	1.97551	518.734
	1.94122	177.533	1.97648	522.97
	1.94259	175.532	1.9775	518.916
	1.94291	179.011	1.97849	526.62
	1.94407	178.249	1.9795	518.866
	1.9446	180.386	1.98051	528.901
	1.94571	179.974	1.98156	524.28
	1.94627	182.307	1.98256	528.16
	1.94737	181.538	1.98349	530.666
	1.94852	180.733	1.9845	525.899
	1.94913	182.917	1.98553	535.027
	1.95007	183.026	1.98653	528.168
	1.95033	186.865	1.98749	538.666
	1.95175	184.758	1.98853	534.002
	1.95236	186.962	1.9895	535.224
	1.95273	189.772	1.99051	541.648
	1.95382	189.419	1.99154	536.265
	1.95499	188.548	1.9925	546.559
	1.95604	188.543	1.99354	540.494
	1.95654	191.071	1.99451	545.909
	1.95786	189.246	1.99547	544.087
	1.95842	191.444	1.99655	546.419
	1.95899	193.468	1.99749	553.629
	1.96003	193.53	1.99854	548.023
	1.96118	192.453	1.99929	556.855
	1.96178	194.518	1.99956	560.521
	1.96227	197.157
	1.96295	198.853
	1.96376	199.863
	1.96511	197.905
	1.96576	199.965
	1.96688	199.226
	1.96771	199.952
	1.96798	203.653
	1.96941	201.429
	1.97011	203.113
	1.97133	201.851
	1.97175	204.665
	1.97277	204.598
	1.97375	204.696
	1.97436	206.666
	1.97534	206.944
	1.97632	207.046
	1.97718	207.581
	1.97741	211.426
	1.97866	210.366
	1.97898	213.652
	1.98019	212.767
	1.98063	215.553
	1.98137	216.619
	1.98267	215.087
	1.98357	215.745
	1.98432	216.984
	1.98476	220.077
	1.98667	215.416
	1.98693	218.997
	1.98741	221.556
	1.9887	220.076
	1.98927	222.346
	1.99009	223.03
	1.99117	222.9
	1.99163	225.484
	1.99245	226.273
	1.9934	226.768
	1.99389	229.079
	1.99493	229.103
	1.99635	227.096
	1.99657	230.777
	1.9981	228.18
	1.99797	234.021
	1.99887	234.438
	2.00026	232.549

## Sheet: Figure 3g
Figure 3g
Time(hr)	Cell potential	Anode	Cathode
0	1.49562	1.45244	-0.04317
0.00833	1.60855	1.44529	-0.16326
0.01667	1.60943	1.43972	-0.16971
0.025	1.61636	1.47149	-0.14487
0.03333	1.61168	1.47063	-0.14105
0.04167	1.61198	1.47099	-0.14099
0.05	1.61216	1.46999	-0.14216
0.05833	1.61248	1.46976	-0.14272
0.06667	1.61252	1.46965	-0.14287
0.075	1.61238	1.46946	-0.14292
0.08333	1.61265	1.46935	-0.14331
0.09167	1.61315	1.46936	-0.14379
0.1	1.61356	1.46938	-0.14417
0.10833	1.61331	1.46925	-0.14406
0.11667	1.61329	1.46927	-0.14402
0.125	1.61341	1.46915	-0.14427
0.13333	1.61326	1.46919	-0.14407
0.14167	1.61301	1.46924	-0.14377
0.15	1.61304	1.46915	-0.1439
0.15833	1.61292	1.4693	-0.14362
0.16667	1.61327	1.46925	-0.14402
0.175	1.613	1.46921	-0.14378
0.18333	1.61273	1.46917	-0.14355
0.19167	1.6128	1.46922	-0.14357
0.2	1.61274	1.46909	-0.14365
0.20833	1.6128	1.4691	-0.14371
0.21667	1.61322	1.4691	-0.14413
0.225	1.61356	1.46911	-0.14445
0.23333	1.61384	1.46916	-0.14468
0.24167	1.61395	1.46911	-0.14484
0.25	1.61337	1.46907	-0.1443
0.25833	1.61353	1.46899	-0.14454
0.26667	1.6133	1.46904	-0.14426
0.275	1.61328	1.46902	-0.14426
0.28333	1.61326	1.46902	-0.14424
0.29167	1.61296	1.46899	-0.14396
0.3	1.61329	1.46896	-0.14433
0.30833	1.6132	1.46895	-0.14424
0.31667	1.61301	1.46904	-0.14397
0.325	1.6128	1.46902	-0.14378
0.33333	1.6127	1.46893	-0.14376
0.34167	1.61255	1.46897	-0.14357
0.35	1.61253	1.46887	-0.14366
0.35833	1.61282	1.46897	-0.14385
0.36667	1.61329	1.46885	-0.14444
0.375	1.61327	1.46908	-0.14419
0.38333	1.61374	1.46903	-0.14471
0.39167	1.61369	1.469	-0.14469
0.4	1.61369	1.46896	-0.14473
0.40833	1.6135	1.4689	-0.1446
0.41667	1.61353	1.46886	-0.14467
0.425	1.61338	1.46889	-0.14449
0.43333	1.61321	1.46887	-0.14435
0.44167	1.61315	1.46891	-0.14424
0.45	1.61283	1.46893	-0.14391
0.45833	1.61301	1.46888	-0.14414
0.46667	1.61301	1.46886	-0.14416
0.475	1.61295	1.46881	-0.14414
0.48333	1.61296	1.46883	-0.14413
0.49167	1.61274	1.46873	-0.144
0.5	1.61259	1.46881	-0.14377
0.50833	1.61277	1.46877	-0.14399
0.51667	1.61265	1.46873	-0.14392
0.525	1.61267	1.46871	-0.14397
0.53333	1.61293	1.46879	-0.14414
0.54167	1.61318	1.46882	-0.14436
0.55	1.61384	1.46884	-0.145
0.55833	1.61408	1.46867	-0.14541
0.56667	1.6135	1.46881	-0.14469
0.575	1.61342	1.46882	-0.1446
0.58333	1.6136	1.46868	-0.14492
0.59167	1.61359	1.46873	-0.14485
0.6	1.61352	1.46877	-0.14475
0.60833	1.61313	1.46875	-0.14438
0.61667	1.61314	1.46877	-0.14437
0.625	1.61297	1.46866	-0.14431
0.63333	1.61314	1.46872	-0.14442
0.64167	1.61321	1.4687	-0.14452
0.65	1.6134	1.46882	-0.14458
0.65833	1.61315	1.46876	-0.14438
0.66667	1.61299	1.46867	-0.14432
0.675	1.61291	1.46859	-0.14432
0.68333	1.61285	1.46864	-0.14421
0.69167	1.61299	1.46855	-0.14443
0.7	1.61272	1.46849	-0.14423
0.70833	1.61295	1.46845	-0.1445
0.71667	1.6133	1.46861	-0.14469
0.725	1.61364	1.4687	-0.14495
0.73333	1.61393	1.46866	-0.14527
0.74167	1.61416	1.46867	-0.14549
0.75	1.61448	1.4687	-0.14579
0.75833	1.61387	1.46866	-0.14521
0.76667	1.61362	1.46868	-0.14494
0.775	1.61382	1.46855	-0.14526
0.78333	1.61387	1.46867	-0.1452
0.79167	1.61377	1.4686	-0.14517
0.8	1.61344	1.4686	-0.14484
0.80833	1.61365	1.46845	-0.14521
0.81667	1.61327	1.46858	-0.14469
0.825	1.61317	1.46859	-0.14458
0.83333	1.61318	1.46851	-0.14467
0.84167	1.61344	1.46858	-0.14486
0.85	1.61322	1.46854	-0.14468
0.85833	1.61326	1.46856	-0.1447
0.86667	1.61319	1.46846	-0.14473
0.875	1.61314	1.46851	-0.14463
0.88333	1.61317	1.4685	-0.14467
0.89167	1.61314	1.46843	-0.14471
0.9	1.61321	1.46843	-0.14478
0.90833	1.61314	1.46831	-0.14482
0.91667	1.61316	1.4684	-0.14476
0.925	1.61338	1.46842	-0.14496
0.93333	1.61368	1.46842	-0.14526
0.94167	1.61417	1.46846	-0.14571
0.95	1.6142	1.46836	-0.14583
0.95833	1.61437	1.46844	-0.14593
0.96667	1.61483	1.46851	-0.14632
0.975	1.61435	1.46837	-0.14598
0.98333	1.61387	1.46837	-0.1455
0.99167	1.61413	1.46825	-0.14588
1	1.61434	1.46836	-0.14598
1.00833	1.61409	1.46832	-0.14577
1.01667	1.61382	1.46835	-0.14547
1.025	1.61408	1.46836	-0.14572
1.03333	1.61394	1.46835	-0.14559
1.04167	1.61378	1.46827	-0.14551
1.05	1.6138	1.46817	-0.14563
1.05833	1.61375	1.46818	-0.14557
1.06667	1.61375	1.46821	-0.14554
1.075	1.61362	1.46816	-0.14545
1.08333	1.61359	1.46803	-0.14556
1.09167	1.61377	1.46805	-0.14572
1.1	1.61382	1.46813	-0.14568
1.10833	1.61367	1.46809	-0.14559
1.11667	1.61356	1.46814	-0.14542
1.125	1.61341	1.46798	-0.14543
1.13333	1.61355	1.46797	-0.14558
1.14167	1.61354	1.46802	-0.14552
1.15	1.61335	1.46786	-0.14549
1.15833	1.61365	1.46793	-0.14572
1.16667	1.61387	1.46799	-0.14588
1.175	1.61423	1.4679	-0.14632
1.18333	1.61457	1.46806	-0.14651
1.19167	1.6146	1.46807	-0.14653
1.2	1.61486	1.46801	-0.14686
1.20833	1.61476	1.46798	-0.14678
1.21667	1.6143	1.46795	-0.14635
1.225	1.61394	1.46795	-0.14599
1.23333	1.61426	1.46789	-0.14637
1.24167	1.61456	1.46791	-0.14665
1.25	1.61464	1.4679	-0.14674
1.25833	1.61417	1.46787	-0.1463
1.26667	1.61412	1.46778	-0.14634
1.275	1.61399	1.46781	-0.14618
1.28333	1.61402	1.46776	-0.14626
1.29167	1.61393	1.46772	-0.14621
1.3	1.61406	1.46775	-0.14631
1.30833	1.6139	1.46766	-0.14625
1.31667	1.61405	1.46772	-0.14633
1.325	1.61392	1.46766	-0.14626
1.33333	1.61406	1.46765	-0.14642
1.34167	1.61418	1.46769	-0.14648
1.35	1.61412	1.46766	-0.14646
1.35833	1.61378	1.46765	-0.14613
1.36667	1.61356	1.46762	-0.14594
1.375	1.61361	1.46755	-0.14606
1.38333	1.6136	1.46747	-0.14612
1.39167	1.61359	1.46734	-0.14625
1.4	1.61376	1.46735	-0.14641
1.40833	1.61355	1.46734	-0.14621
1.41667	1.61387	1.46739	-0.14648
1.425	1.61425	1.46737	-0.14689
1.43333	1.6144	1.46749	-0.1469
1.44167	1.61467	1.46737	-0.1473
1.45	1.61475	1.46742	-0.14733
1.45833	1.61501	1.46741	-0.1476
1.46667	1.61484	1.46739	-0.14746
1.475	1.61462	1.46728	-0.14733
1.48333	1.61484	1.46739	-0.14745
1.49167	1.61456	1.46732	-0.14724
1.5	1.61441	1.46725	-0.14715
1.50833	1.61465	1.46728	-0.14737
1.51667	1.61467	1.46727	-0.1474
1.525	1.6145	1.46721	-0.1473
1.53333	1.61433	1.46717	-0.14716
1.54167	1.61434	1.46702	-0.14732
1.55	1.61418	1.46709	-0.14709
1.55833	1.6142	1.46701	-0.14719
1.56667	1.61405	1.46797	-0.14608
1.575	1.61403	1.46689	-0.14714
1.58333	1.61431	1.46689	-0.14742
1.59167	1.61419	1.46695	-0.14724
1.6	1.6141	1.46695	-0.14715
1.60833	1.61423	1.46678	-0.14746
1.61667	1.61419	1.46684	-0.14734
1.625	1.61409	1.46682	-0.14727
1.63333	1.6139	1.46681	-0.14709
1.64167	1.61382	1.46682	-0.147
1.65	1.6137	1.46681	-0.14689
1.65833	1.61379	1.46674	-0.14705
1.66667	1.61382	1.46668	-0.14714
1.675	1.6138	1.46663	-0.14716
1.68333	1.61407	1.46665	-0.14742
1.69167	1.61422	1.46667	-0.14754
1.7	1.61422	1.46665	-0.14756
1.70833	1.6147	1.46662	-0.14808
1.71667	1.61495	1.46657	-0.14838
1.725	1.61486	1.46651	-0.14835
1.73333	1.61512	1.4665	-0.14862
1.74167	1.61521	1.46642	-0.14878
1.75	1.61451	1.46641	-0.1481
1.75833	1.61462	1.46637	-0.14825
1.76667	1.61456	1.46631	-0.14825
1.775	1.61481	1.46637	-0.14844
1.78333	1.61483	1.46635	-0.14848
1.79167	1.61447	1.46639	-0.14808
1.8	1.61454	1.46628	-0.14826
1.80833	1.61427	1.46619	-0.14808
1.81667	1.61416	1.46614	-0.14802
1.825	1.61446	1.46604	-0.14842
1.83333	1.6145	1.4661	-0.1484
1.84167	1.61406	1.46614	-0.14793
1.85	1.61435	1.46598	-0.14837
1.85833	1.6144	1.46608	-0.14832
1.86667	1.61435	1.46604	-0.14831
1.875	1.61422	1.46609	-0.14813
1.88333	1.61438	1.46594	-0.14844
1.89167	1.61429	1.46592	-0.14837
1.9	1.61419	1.46589	-0.1483
1.90833	1.61423	1.46582	-0.1484
1.91667	1.61405	1.46595	-0.14811
1.925	1.61413	1.46584	-0.14829
1.93333	1.61396	1.46587	-0.14809
1.94167	1.61398	1.46573	-0.14825
1.95	1.61391	1.46567	-0.14824
1.95833	1.61393	1.46566	-0.14827
1.96667	1.61412	1.46572	-0.1484
1.975	1.61392	1.46563	-0.14829
1.98333	1.61426	1.46568	-0.14858
1.99167	1.61427	1.46563	-0.14864
2	1.61475	1.4657	-0.14905
2.00833	1.61511	1.46575	-0.14936
2.01667	1.61524	1.46572	-0.14952
2.025	1.61521	1.46567	-0.14954
2.03333	1.61516	1.46561	-0.14955
2.04167	1.61535	1.46555	-0.1498
2.05	1.61486	1.46558	-0.14928
2.05833	1.61478	1.46541	-0.14937
2.06667	1.61484	1.46544	-0.14941
2.075	1.61476	1.46547	-0.14929
2.08333	1.61479	1.46541	-0.14938
2.09167	1.61499	1.46546	-0.14953
2.1	1.61479	1.46537	-0.14941
2.10833	1.61472	1.46535	-0.14937
2.11667	1.61468	1.46535	-0.14933
2.125	1.61459	1.4653	-0.14929
2.13333	1.61455	1.46524	-0.14931
2.14167	1.6144	1.46519	-0.14921
2.15	1.61439	1.46533	-0.14906
2.15833	1.61452	1.46521	-0.14931
2.16667	1.61443	1.46511	-0.14932
2.175	1.61471	1.46524	-0.14947
2.18333	1.61448	1.46523	-0.14925
2.19167	1.61463	1.4651	-0.14953
2.2	1.61429	1.46499	-0.1493
2.20833	1.6142	1.46504	-0.14916
2.21667	1.61452	1.46488	-0.14964
2.225	1.61427	1.46491	-0.14936
2.23333	1.61414	1.46497	-0.14917
2.24167	1.61432	1.46491	-0.14941
2.25	1.61405	1.4649	-0.14915
2.25833	1.61384	1.46487	-0.14898
2.26667	1.6142	1.46473	-0.14946
2.275	1.61408	1.4649	-0.14918
2.28333	1.6144	1.46472	-0.14967
2.29167	1.61419	1.4647	-0.14948
2.3	1.6146	1.46482	-0.14978
2.30833	1.61476	1.46468	-0.15008
2.31667	1.61509	1.46464	-0.15046
2.325	1.6152	1.46476	-0.15044
2.33333	1.61518	1.46479	-0.15039
2.34167	1.61535	1.46472	-0.15063
2.35	1.6154	1.46479	-0.15061
2.35833	1.6156	1.46462	-0.15098
2.36667	1.61539	1.46466	-0.15073
2.375	1.615	1.46469	-0.1503
2.38333	1.61503	1.46465	-0.15038
2.39167	1.61503	1.4646	-0.15043
2.4	1.61498	1.46453	-0.15045
2.40833	1.61496	1.4645	-0.15046
2.41667	1.61524	1.46449	-0.15074
2.425	1.61489	1.46448	-0.15042
2.43333	1.61503	1.46441	-0.15062
2.44167	1.61491	1.46442	-0.15049
2.45	1.61473	1.46437	-0.15036
2.45833	1.61465	1.46427	-0.15038
2.46667	1.61455	1.46427	-0.15028
2.475	1.61439	1.4643	-0.15008
2.48333	1.61477	1.4642	-0.15057
2.49167	1.61476	1.46433	-0.15043
2.5	1.61444	1.46434	-0.1501
2.50833	1.61459	1.4643	-0.15028
2.51667	1.61471	1.46419	-0.15052
2.525	1.61466	1.46423	-0.15044
2.53333	1.61476	1.46422	-0.15054
2.54167	1.6145	1.46419	-0.15031
2.55	1.6144	1.46431	-0.15008
2.55833	1.61443	1.46423	-0.15021
2.56667	1.61426	1.46413	-0.15013
2.575	1.61412	1.46416	-0.14996
2.58333	1.61416	1.46399	-0.15017
2.59167	1.61429	1.46404	-0.15026
2.6	1.61421	1.464	-0.15021
2.60833	1.61429	1.46405	-0.15025
2.61667	1.61455	1.46396	-0.15059
2.625	1.61463	1.46397	-0.15066
2.63333	1.61485	1.46397	-0.15089
2.64167	1.61529	1.4639	-0.15139
2.65	1.61521	1.46409	-0.15111
2.65833	1.61542	1.46399	-0.15143
2.66667	1.61565	1.46406	-0.15158
2.675	1.61566	1.46398	-0.15169
2.68333	1.61594	1.46388	-0.15206
2.69167	1.61528	1.46384	-0.15145
2.7	1.61514	1.46385	-0.15129
2.70833	1.61521	1.46385	-0.15135
2.71667	1.61506	1.46386	-0.1512
2.725	1.61526	1.46384	-0.15142
2.73333	1.6151	1.46373	-0.15137
2.74167	1.61502	1.46372	-0.1513
2.75	1.61496	1.46373	-0.15123
2.75833	1.61484	1.46372	-0.15111
2.76667	1.61476	1.46354	-0.15122
2.775	1.6148	1.46355	-0.15125
2.78333	1.61476	1.46353	-0.15123
2.79167	1.61475	1.46363	-0.15111
2.8	1.61453	1.46353	-0.151
2.80833	1.6146	1.4635	-0.1511
2.81667	1.61461	1.4635	-0.15111
2.825	1.61476	1.46344	-0.15132
2.83333	1.61484	1.46349	-0.15135
2.84167	1.61467	1.46341	-0.15127
2.85	1.61485	1.46337	-0.15149
2.85833	1.61475	1.46337	-0.15138
2.86667	1.61443	1.46345	-0.15097
2.875	1.6147	1.46339	-0.15132
2.88333	1.61449	1.46343	-0.15106
2.89167	1.61436	1.46336	-0.151
2.9	1.61451	1.46321	-0.1513
2.90833	1.61458	1.46326	-0.15132
2.91667	1.61413	1.46322	-0.15091
2.925	1.61442	1.46312	-0.1513
2.93333	1.61443	1.46294	-0.15149
2.94167	1.61448	1.46314	-0.15134
2.95	1.61455	1.46301	-0.15154
2.95833	1.61497	1.46309	-0.15188
2.96667	1.61495	1.46308	-0.15187
2.975	1.6151	1.46305	-0.15205
2.98333	1.61546	1.46309	-0.15237
2.99167	1.61546	1.46303	-0.15243
3	1.61597	1.46299	-0.15297
3.00833	1.61558	1.46304	-0.15254
3.01667	1.61625	1.46305	-0.15319
3.025	1.6159	1.46301	-0.15289
3.03333	1.61516	1.46306	-0.1521
3.04167	1.61516	1.46298	-0.15218
3.05	1.61532	1.46288	-0.15244
3.05833	1.61519	1.46291	-0.15228
3.06667	1.61532	1.46278	-0.15255
3.075	1.61538	1.46281	-0.15257
3.08333	1.61539	1.46275	-0.15264
3.09167	1.6154	1.46285	-0.15255
3.1	1.61494	1.46279	-0.15215
3.10833	1.61493	1.46274	-0.15219
3.11667	1.61499	1.46273	-0.15226
3.125	1.61517	1.46257	-0.1526
3.13333	1.61487	1.46258	-0.15229
3.14167	1.61476	1.46241	-0.15235
3.15	1.61464	1.46253	-0.15211
3.15833	1.61473	1.46257	-0.15216
3.16667	1.61479	1.46248	-0.15231
3.175	1.61484	1.4624	-0.15244
3.18333	1.61478	1.46237	-0.1524
3.19167	1.61482	1.46235	-0.15247
3.2	1.61484	1.4623	-0.15254
3.20833	1.61457	1.46243	-0.15214
3.21667	1.61466	1.46236	-0.1523
3.225	1.61452	1.46225	-0.15227
3.23333	1.61462	1.46234	-0.15228
3.24167	1.61477	1.46213	-0.15264
3.25	1.61443	1.46208	-0.15235
3.25833	1.6145	1.46213	-0.15238
3.26667	1.61463	1.46209	-0.15254
3.275	1.61444	1.46205	-0.15239
3.28333	1.61432	1.46191	-0.15241
3.29167	1.61446	1.46203	-0.15243
3.3	1.61465	1.46207	-0.15259
3.30833	1.61505	1.46203	-0.15302
3.31667	1.61527	1.46193	-0.15334
3.325	1.61535	1.46204	-0.15331
3.33333	1.61553	1.46207	-0.15346
3.34167	1.61563	1.46216	-0.15346
3.35	1.61566	1.46202	-0.15364
3.35833	1.616	1.46195	-0.15404
3.36667	1.61543	1.46208	-0.15335
3.375	1.61608	1.462	-0.15408
3.38333	1.61558	1.46196	-0.15362
3.39167	1.61536	1.462	-0.15336
3.4	1.61548	1.46193	-0.15355
3.40833	1.61559	1.46195	-0.15363
3.41667	1.61563	1.46184	-0.15379
3.425	1.61553	1.46183	-0.1537
3.43333	1.61541	1.46176	-0.15364
3.44167	1.61566	1.46182	-0.15384
3.45	1.61531	1.46169	-0.15363
3.45833	1.61551	1.46182	-0.15369
3.46667	1.61509	1.4617	-0.1534
3.475	1.6151	1.46165	-0.15345
3.48333	1.61527	1.46151	-0.15377
3.49167	1.61509	1.46154	-0.15355
3.5	1.61505	1.46155	-0.1535
3.50833	1.61513	1.46135	-0.15378
3.51667	1.6147	1.4615	-0.15321
3.525	1.61515	1.46144	-0.15371
3.53333	1.61506	1.46145	-0.15362
3.54167	1.61516	1.46148	-0.15368
3.55	1.61515	1.46144	-0.15371
3.55833	1.61493	1.46141	-0.15352
3.56667	1.61496	1.46129	-0.15367
3.575	1.61514	1.46128	-0.15386
3.58333	1.61505	1.46122	-0.15383
3.59167	1.61487	1.46127	-0.15361
3.6	1.6148	1.46116	-0.15364
3.60833	1.6147	1.46118	-0.15352
3.61667	1.61466	1.4612	-0.15346
3.625	1.61452	1.4611	-0.15342
3.63333	1.61468	1.46092	-0.15376
3.64167	1.61485	1.46105	-0.15381
3.65	1.61439	1.46092	-0.15346
3.65833	1.61472	1.46097	-0.15375
3.66667	1.61457	1.46084	-0.15373
3.675	1.61471	1.46094	-0.15377
3.68333	1.61479	1.46085	-0.15394
3.69167	1.61473	1.46088	-0.15385
3.7	1.61497	1.46089	-0.15407
3.70833	1.61508	1.46088	-0.1542
3.71667	1.61519	1.46086	-0.15433
3.725	1.61523	1.461	-0.15423
3.73333	1.61555	1.46087	-0.15468
3.74167	1.61582	1.46085	-0.15497
3.75	1.61587	1.46081	-0.15507
3.75833	1.61577	1.46082	-0.15495
3.76667	1.61587	1.46077	-0.1551
3.775	1.61628	1.46066	-0.15561
3.78333	1.61598	1.46079	-0.15519
3.79167	1.61615	1.46071	-0.15544
3.8	1.61607	1.46063	-0.15544
3.80833	1.61565	1.46058	-0.15507
3.81667	1.61553	1.4606	-0.15493
3.825	1.61571	1.46052	-0.15519
3.83333	1.61543	1.46046	-0.15496
3.84167	1.6157	1.46051	-0.15519
3.85	1.61572	1.46045	-0.15528
3.85833	1.61574	1.46036	-0.15538
3.86667	1.6153	1.4603	-0.155
3.875	1.61532	1.4605	-0.15482
3.88333	1.61542	1.46029	-0.15512
3.89167	1.61525	1.46035	-0.15491
3.9	1.61541	1.46036	-0.15505
3.90833	1.6152	1.46037	-0.15483
3.91667	1.61514	1.46021	-0.15493
3.925	1.61504	1.46025	-0.15478
3.93333	1.61511	1.46017	-0.15494
3.94167	1.61517	1.46024	-0.15492
3.95	1.61534	1.46015	-0.15519
3.95833	1.61537	1.46015	-0.15522
3.96667	1.61511	1.46013	-0.15498
3.975	1.6153	1.46006	-0.15524
3.98333	1.61505	1.46016	-0.15489
3.99167	1.61515	1.46009	-0.15506
4	1.61528	1.46015	-0.15513
4.00833	1.61497	1.46008	-0.15489
4.01667	1.61514	1.45993	-0.15521
4.025	1.61493	1.45998	-0.15495
4.03333	1.61494	1.45987	-0.15507
4.04167	1.61487	1.45985	-0.15502
4.05	1.61492	1.45982	-0.1551
4.05833	1.61506	1.45965	-0.15541
4.06667	1.61479	1.45971	-0.15508
4.075	1.61499	1.45964	-0.15534
4.08333	1.61478	1.4597	-0.15508
4.09167	1.61485	1.45956	-0.1553
4.1	1.61473	1.45957	-0.15516
4.10833	1.61481	1.4596	-0.15521
4.11667	1.61481	1.45954	-0.15527
4.125	1.61498	1.45959	-0.15539
4.13333	1.61504	1.45958	-0.15546
4.14167	1.61507	1.4596	-0.15548
4.15	1.61531	1.45956	-0.15576
4.15833	1.61558	1.45953	-0.15605
4.16667	1.61556	1.45945	-0.15611
4.175	1.61558	1.45948	-0.1561
4.18333	1.61594	1.45954	-0.1564
4.19167	1.61591	1.45939	-0.15653
4.2	1.61606	1.45944	-0.15661
4.20833	1.61625	1.45938	-0.15687
4.21667	1.61615	1.45937	-0.15678
4.225	1.61628	1.45924	-0.15703
4.23333	1.61628	1.45936	-0.15693
4.24167	1.61593	1.45936	-0.15658
4.25	1.61594	1.45924	-0.1567
4.25833	1.61587	1.45931	-0.15656
4.26667	1.61583	1.45915	-0.15668
4.275	1.61553	1.45913	-0.1564
4.28333	1.61577	1.45908	-0.15669
4.29167	1.61571	1.45924	-0.15647
4.3	1.61606	1.45909	-0.15697
4.30833	1.61567	1.45905	-0.15662
4.31667	1.61567	1.45905	-0.15662
4.325	1.6157	1.45897	-0.15673
4.33333	1.61549	1.45884	-0.15665
4.34167	1.61546	1.45884	-0.15661
4.35	1.61546	1.45895	-0.15652
4.35833	1.61556	1.45881	-0.15675
4.36667	1.61524	1.45879	-0.15644
4.375	1.61549	1.45875	-0.15674
4.38333	1.61537	1.45881	-0.15656
4.39167	1.61504	1.45873	-0.15631
4.4	1.61514	1.45866	-0.15648
4.40833	1.61515	1.45875	-0.1564
4.41667	1.61555	1.4586	-0.15695
4.425	1.61547	1.45871	-0.15677
4.43333	1.61518	1.45841	-0.15677
4.44167	1.6155	1.45849	-0.15702
4.45	1.61528	1.45841	-0.15687
4.45833	1.61505	1.45852	-0.15654
4.46667	1.61522	1.45841	-0.15681
4.475	1.61511	1.45854	-0.15658
4.48333	1.61505	1.45853	-0.15653
4.49167	1.61512	1.45842	-0.1567
4.5	1.61503	1.45834	-0.15668
4.50833	1.615	1.45817	-0.15683
4.51667	1.61503	1.4582	-0.15683
4.525	1.6149	1.45809	-0.15682
4.53333	1.6149	1.458	-0.1569
4.54167	1.6149	1.45805	-0.15685
4.55	1.61478	1.45798	-0.1568
4.55833	1.61537	1.45798	-0.15739
4.56667	1.61507	1.45793	-0.15714
4.575	1.61543	1.45806	-0.15737
4.58333	1.61561	1.45803	-0.15758
4.59167	1.61579	1.45805	-0.15774
4.6	1.61569	1.45793	-0.15776
4.60833	1.61598	1.45808	-0.1579
4.61667	1.61616	1.45806	-0.1581
4.625	1.61627	1.45789	-0.15838
4.63333	1.6165	1.45786	-0.15865
4.64167	1.61619	1.45785	-0.15834
4.65	1.61651	1.4579	-0.15862
4.65833	1.61605	1.45784	-0.15821
4.66667	1.61628	1.4577	-0.15858
4.675	1.61581	1.45765	-0.15816
4.68333	1.61586	1.45762	-0.15824
4.69167	1.61597	1.45756	-0.15841
4.7	1.61581	1.45752	-0.15828
4.70833	1.61602	1.45758	-0.15844
4.71667	1.61591	1.45756	-0.15835
4.725	1.61581	1.45754	-0.15827
4.73333	1.61563	1.45737	-0.15826
4.74167	1.61549	1.4575	-0.15799
4.75	1.61531	1.4574	-0.15791
4.75833	1.61563	1.45727	-0.15836
4.76667	1.61565	1.45723	-0.15842
4.775	1.61571	1.45727	-0.15844
4.78333	1.61536	1.45727	-0.15809
4.79167	1.61505	1.45724	-0.15782
4.8	1.61518	1.45723	-0.15795
4.80833	1.6152	1.45717	-0.15803
4.81667	1.61552	1.45723	-0.15829
4.825	1.6153	1.45707	-0.15823
4.83333	1.61549	1.45708	-0.15841
4.84167	1.61521	1.45702	-0.15819
4.85	1.61528	1.45697	-0.15831
4.85833	1.61526	1.4569	-0.15836
4.86667	1.61518	1.45684	-0.15833
4.875	1.61501	1.4569	-0.1581
4.88333	1.61514	1.4569	-0.15824
4.89167	1.61521	1.45684	-0.15836
4.9	1.61496	1.45672	-0.15824
4.90833	1.61507	1.45664	-0.15843
4.91667	1.61505	1.45659	-0.15846
4.925	1.61485	1.45657	-0.15829
4.93333	1.61518	1.4566	-0.15858
4.94167	1.61499	1.45659	-0.1584
4.95	1.61523	1.45652	-0.15871
4.95833	1.61535	1.45653	-0.15882
4.96667	1.61505	1.45657	-0.15849
4.975	1.61575	1.45648	-0.15927
4.98333	1.61584	1.45646	-0.15937
4.99167	1.61594	1.45659	-0.15935
5	1.61616	1.45648	-0.15968
5.00833	1.61609	1.45642	-0.15967
5.01667	1.61652	1.45655	-0.15997
5.025	1.61669	1.45633	-0.16037
5.03333	1.6162	1.45637	-0.15983
5.04167	1.61646	1.45646	-0.15999
5.05	1.6161	1.45621	-0.15989
5.05833	1.61576	1.45634	-0.15942
5.06667	1.61627	1.45617	-0.1601
5.075	1.61594	1.45619	-0.15976
5.08333	1.61612	1.45604	-0.16008
5.09167	1.61618	1.45613	-0.16005
5.1	1.61616	1.4561	-0.16006
5.10833	1.61588	1.45603	-0.15985
5.11667	1.61572	1.45599	-0.15974
5.125	1.61566	1.45594	-0.15972
5.13333	1.6154	1.45595	-0.15945
5.14167	1.61588	1.45588	-0.16
5.15	1.61586	1.45578	-0.16007
5.15833	1.61538	1.45584	-0.15954
5.16667	1.61546	1.45571	-0.15975
5.175	1.61529	1.45579	-0.1595
5.18333	1.61533	1.45573	-0.1596
5.19167	1.61523	1.45572	-0.15951
5.2	1.61566	1.45567	-0.15999
5.20833	1.6157	1.45562	-0.16008
5.21667	1.61546	1.45562	-0.15983
5.225	1.61536	1.45562	-0.15974
5.23333	1.61567	1.45549	-0.16019
5.24167	1.61547	1.45547	-0.16
5.25	1.61546	1.45541	-0.16004
5.25833	1.61526	1.45546	-0.1598
5.26667	1.61509	1.45553	-0.15957
5.275	1.61509	1.45537	-0.15972
5.28333	1.61513	1.45526	-0.15987
5.29167	1.61522	1.4552	-0.16001
5.3	1.61522	1.45512	-0.1601
5.30833	1.61513	1.45523	-0.1599
5.31667	1.61505	1.45505	-0.16001
5.325	1.6151	1.45517	-0.15993
5.33333	1.61523	1.45502	-0.16021
5.34167	1.61542	1.45504	-0.16038
5.35	1.61538	1.45515	-0.16023
5.35833	1.61561	1.45511	-0.1605
5.36667	1.61565	1.45497	-0.16067
5.375	1.61588	1.45495	-0.16093
5.38333	1.61605	1.45493	-0.16111
5.39167	1.61625	1.45485	-0.1614
5.4	1.6162	1.45485	-0.16135
5.40833	1.61639	1.45489	-0.1615
5.41667	1.61633	1.45472	-0.16161
5.425	1.61646	1.45486	-0.1616
5.43333	1.61653	1.45489	-0.16165
5.44167	1.61625	1.45494	-0.1613
5.45	1.61609	1.45487	-0.16123
5.45833	1.61633	1.45471	-0.16163
5.46667	1.61638	1.4548	-0.16158
5.475	1.61609	1.45472	-0.16137
5.48333	1.61576	1.45457	-0.16119
5.49167	1.616	1.45468	-0.16132
5.5	1.61603	1.45463	-0.1614
5.50833	1.61608	1.45446	-0.16163
5.51667	1.61572	1.45446	-0.16126
5.525	1.61566	1.45451	-0.16115
5.53333	1.61581	1.45445	-0.16136
5.54167	1.61569	1.45445	-0.16125
5.55	1.61583	1.45445	-0.16138
5.55833	1.61554	1.45426	-0.16128
5.56667	1.61566	1.45438	-0.16127
5.575	1.6154	1.45421	-0.16119
5.58333	1.61535	1.45426	-0.16109
5.59167	1.61582	1.45416	-0.16166
5.6	1.61566	1.45417	-0.16148
5.60833	1.6156	1.45425	-0.16135
5.61667	1.61552	1.45408	-0.16144
5.625	1.61542	1.45409	-0.16132
5.63333	1.61558	1.45408	-0.16149
5.64167	1.61542	1.45408	-0.16134
5.65	1.61529	1.45406	-0.16124
5.65833	1.61546	1.45403	-0.16143
5.66667	1.61543	1.454	-0.16143
5.675	1.61522	1.45389	-0.16132
5.68333	1.61532	1.45387	-0.16146
5.69167	1.61521	1.45385	-0.16136
5.7	1.61525	1.45362	-0.16164
5.70833	1.61533	1.45372	-0.16161
5.71667	1.61535	1.4537	-0.16165
5.725	1.61512	1.45362	-0.1615
5.73333	1.61526	1.45381	-0.16146
5.74167	1.61526	1.45347	-0.16179
5.75	1.61544	1.45361	-0.16183
5.75833	1.61528	1.45359	-0.1617
5.76667	1.61556	1.45357	-0.16199
5.775	1.61589	1.45353	-0.16236
5.78333	1.61633	1.45348	-0.16285
5.79167	1.61618	1.45356	-0.16262
5.8	1.61627	1.45358	-0.16269
5.80833	1.6165	1.45359	-0.16292
5.81667	1.61663	1.45357	-0.16306
5.825	1.61681	1.45348	-0.16333
5.83333	1.61659	1.45338	-0.16321
5.84167	1.61668	1.45345	-0.16322
5.85	1.61701	1.45338	-0.16363
5.85833	1.61678	1.45338	-0.1634
5.86667	1.61669	1.45341	-0.16329
5.875	1.61635	1.45323	-0.16313
5.88333	1.61645	1.45315	-0.1633
5.89167	1.61615	1.45327	-0.16288
5.9	1.61623	1.45325	-0.16297
5.90833	1.61593	1.45323	-0.16271
5.91667	1.61652	1.45322	-0.16331
5.925	1.61622	1.45321	-0.16301
5.93333	1.61614	1.45299	-0.16315
5.94167	1.61619	1.45302	-0.16317
5.95	1.61596	1.45305	-0.16291
5.95833	1.61605	1.45291	-0.16314
5.96667	1.61599	1.45301	-0.16298
5.975	1.61585	1.453	-0.16285
5.98333	1.61584	1.45298	-0.16286
5.99167	1.6159	1.45291	-0.16299
6	1.61581	1.45302	-0.16279
6.00833	1.61577	1.45279	-0.16298
6.01667	1.61556	1.453	-0.16256
6.025	1.61576	1.45278	-0.16298
6.03333	1.61552	1.45274	-0.16278
6.04167	1.61565	1.45286	-0.16278
6.05	1.61562	1.45277	-0.16285
6.05833	1.61582	1.4527	-0.16312
6.06667	1.61576	1.45268	-0.16308
6.075	1.61571	1.45265	-0.16306
6.08333	1.61579	1.45262	-0.16316
6.09167	1.61548	1.45252	-0.16296
6.1	1.61548	1.45256	-0.16293
6.10833	1.61573	1.45254	-0.16319
6.11667	1.61567	1.4524	-0.16327
6.125	1.61554	1.45234	-0.1632
6.13333	1.6154	1.45231	-0.16309
6.14167	1.61531	1.45229	-0.16302
6.15	1.61544	1.45231	-0.16313
6.15833	1.61532	1.45217	-0.16316
6.16667	1.61517	1.45231	-0.16286
6.175	1.6154	1.45205	-0.16335
6.18333	1.61551	1.4521	-0.16341
6.19167	1.61531	1.45206	-0.16325
6.2	1.61526	1.45205	-0.16321
6.20833	1.61557	1.45196	-0.16361
6.21667	1.61552	1.45204	-0.16348
6.225	1.61559	1.4521	-0.16349
6.23333	1.61597	1.45216	-0.16381
6.24167	1.61605	1.45214	-0.16391
6.25	1.61671	1.45214	-0.16458
6.25833	1.6166	1.4521	-0.1645
6.26667	1.61664	1.45201	-0.16462
6.275	1.61679	1.45216	-0.16463
6.28333	1.6167	1.45179	-0.16491
6.29167	1.61678	1.45201	-0.16477
6.3	1.61688	1.45196	-0.16492
6.30833	1.61677	1.45179	-0.16498
6.31667	1.61678	1.45176	-0.16502
6.325	1.61654	1.45182	-0.16472
6.33333	1.61619	1.45181	-0.16438
6.34167	1.61634	1.45166	-0.16468
6.35	1.61624	1.45168	-0.16456
6.35833	1.6162	1.45158	-0.16462
6.36667	1.61644	1.45168	-0.16476
6.375	1.61619	1.45154	-0.16464
6.38333	1.61624	1.45151	-0.16473
6.39167	1.61603	1.4516	-0.16443
6.4	1.61607	1.45155	-0.16452
6.40833	1.61602	1.4514	-0.16462
6.41667	1.61607	1.45133	-0.16473
6.425	1.61607	1.45149	-0.16459
6.43333	1.61609	1.45139	-0.1647
6.44167	1.61581	1.45125	-0.16456
6.45	1.61583	1.4513	-0.16453
6.45833	1.61591	1.45128	-0.16464
6.46667	1.61569	1.45121	-0.16448
6.475	1.61599	1.45127	-0.16472
6.48333	1.61569	1.45119	-0.1645
6.49167	1.61557	1.45119	-0.16438
6.5	1.61584	1.45114	-0.16469
6.50833	1.61565	1.4512	-0.16444
6.51667	1.61579	1.45107	-0.16472
6.525	1.61587	1.45106	-0.16481
6.53333	1.61585	1.45106	-0.16479
6.54167	1.61582	1.45101	-0.16481
6.55	1.61568	1.45101	-0.16467
6.55833	1.61539	1.4511	-0.16429
6.56667	1.61556	1.45086	-0.1647
6.575	1.61562	1.45097	-0.16465
6.58333	1.61556	1.45091	-0.16465
6.59167	1.61546	1.45101	-0.16445
6.6	1.61529	1.45081	-0.16448
6.60833	1.61556	1.45069	-0.16487
6.61667	1.61549	1.45069	-0.16481
6.625	1.61574	1.45065	-0.16509
6.63333	1.61547	1.45069	-0.16478
6.64167	1.61556	1.45058	-0.16498
6.65	1.61583	1.45072	-0.1651
6.65833	1.61607	1.4507	-0.16536
6.66667	1.61591	1.45066	-0.16526
6.675	1.61594	1.45073	-0.16521
6.68333	1.61607	1.45058	-0.16549
6.69167	1.61628	1.45047	-0.16582
6.7	1.61636	1.45064	-0.16572
6.70833	1.61679	1.45052	-0.16627
6.71667	1.61664	1.45069	-0.16595
6.725	1.61686	1.45069	-0.16617
6.73333	1.61678	1.4507	-0.16608
6.74167	1.61702	1.45062	-0.1664
6.75	1.61678	1.45043	-0.16635
6.75833	1.61696	1.45058	-0.16638
6.76667	1.61712	1.45055	-0.16657
6.775	1.61713	1.45064	-0.1665
6.78333	1.61649	1.45068	-0.16582
6.79167	1.61652	1.45066	-0.16587
6.8	1.61619	1.45052	-0.16567
6.80833	1.61606	1.45055	-0.1655
6.81667	1.61637	1.45055	-0.16582
6.825	1.61631	1.4506	-0.16571
6.83333	1.61646	1.45051	-0.16594
6.84167	1.6165	1.45059	-0.16591
6.85	1.61633	1.45053	-0.1658
6.85833	1.61632	1.45051	-0.16581
6.86667	1.61617	1.45052	-0.16565
6.875	1.61628	1.45048	-0.16581
6.88333	1.61628	1.45041	-0.16587
6.89167	1.6161	1.45044	-0.16567
6.9	1.6159	1.4504	-0.1655
6.90833	1.61624	1.4503	-0.16593
6.91667	1.61607	1.45031	-0.16575
6.925	1.6158	1.45034	-0.16546
6.93333	1.61573	1.45033	-0.1654
6.94167	1.61621	1.4504	-0.16581
6.95	1.61607	1.45028	-0.16579
6.95833	1.61625	1.45038	-0.16587
6.96667	1.61597	1.45038	-0.16559
6.975	1.61602	1.4503	-0.16571
6.98333	1.61578	1.45028	-0.1655
6.99167	1.61598	1.4503	-0.16568
7	1.6158	1.45035	-0.16545
7.00833	1.61566	1.4503	-0.16535
7.01667	1.61591	1.45035	-0.16556
7.025	1.61595	1.45031	-0.16564
7.03333	1.61583	1.45015	-0.16568
7.04167	1.61578	1.45029	-0.16549
7.05	1.61571	1.45017	-0.16554
7.05833	1.6157	1.45009	-0.16561
7.06667	1.61578	1.45016	-0.16562
7.075	1.61543	1.45008	-0.16534
7.08333	1.61569	1.45062	-0.16508
7.09167	1.61577	1.45011	-0.16566
7.1	1.61559	1.45012	-0.16547
7.10833	1.61576	1.4501	-0.16566
7.11667	1.61562	1.45022	-0.1654
7.125	1.61594	1.45008	-0.16586
7.13333	1.61603	1.45018	-0.16585
7.14167	1.61611	1.45021	-0.16591
7.15	1.61597	1.45012	-0.16585
7.15833	1.61641	1.45015	-0.16626
7.16667	1.61647	1.45008	-0.16638
7.175	1.61655	1.45006	-0.16649
7.18333	1.61682	1.4501	-0.16672
7.19167	1.61682	1.45012	-0.1667
7.2	1.61675	1.45011	-0.16664
7.20833	1.61709	1.45017	-0.16692
7.21667	1.61659	1.45021	-0.16638
7.225	1.61661	1.45023	-0.16638
7.23333	1.61702	1.45012	-0.1669
7.24167	1.61693	1.4501	-0.16683
7.25	1.61719	1.45013	-0.16706
7.25833	1.61673	1.45004	-0.1667
7.26667	1.61662	1.45006	-0.16655
7.275	1.61634	1.45005	-0.16629
7.28333	1.61642	1.45011	-0.16631
7.29167	1.61646	1.45008	-0.16637
7.3	1.61665	1.45004	-0.16661
7.30833	1.6164	1.45011	-0.16629
7.31667	1.61657	1.45009	-0.16648
7.325	1.61665	1.45005	-0.16659
7.33333	1.61635	1.45004	-0.16632
7.34167	1.6166	1.45009	-0.16651
7.35	1.61648	1.44987	-0.1666
7.35833	1.61668	1.45005	-0.16664
7.36667	1.61627	1.44997	-0.1663
7.375	1.61614	1.45003	-0.16612
7.38333	1.61624	1.45005	-0.16619
7.39167	1.61622	1.45007	-0.16614
7.4	1.61587	1.44998	-0.16589
7.40833	1.616	1.44991	-0.16609
7.41667	1.6162	1.44982	-0.16638
7.425	1.61607	1.44997	-0.1661
7.43333	1.61579	1.44992	-0.16587
7.44167	1.61619	1.44989	-0.1663
7.45	1.61586	1.44986	-0.16599
7.45833	1.61622	1.44983	-0.16639
7.46667	1.61587	1.44988	-0.16599
7.475	1.61589	1.44997	-0.16592
7.48333	1.61595	1.44987	-0.16608
7.49167	1.61606	1.44991	-0.16614
7.5	1.61589	1.44974	-0.16615
7.50833	1.61646	1.44986	-0.16659
7.51667	1.61611	1.44973	-0.16638
7.525	1.61584	1.4498	-0.16604
7.53333	1.61624	1.44979	-0.16645
7.54167	1.61611	1.44961	-0.16651
7.55	1.616	1.44962	-0.16638
7.55833	1.61612	1.4496	-0.16653
7.56667	1.61621	1.44963	-0.16658
7.575	1.61611	1.44965	-0.16646
7.58333	1.61601	1.44958	-0.16643
7.59167	1.61604	1.44967	-0.16636
7.6	1.61586	1.44954	-0.16632
7.60833	1.61602	1.44963	-0.16639
7.61667	1.61625	1.44968	-0.16656
7.625	1.61667	1.44969	-0.16697
7.63333	1.61692	1.4495	-0.16742
7.64167	1.61671	1.44972	-0.16699
7.65	1.61687	1.44973	-0.16714
7.65833	1.61673	1.44963	-0.16711
7.66667	1.61703	1.44974	-0.16729
7.675	1.61734	1.44967	-0.16767
7.68333	1.61711	1.44971	-0.1674
7.69167	1.61704	1.44967	-0.16736
7.7	1.61713	1.44964	-0.16749
7.70833	1.61719	1.44972	-0.16747
7.71667	1.61719	1.44969	-0.1675
7.725	1.61714	1.44961	-0.16754
7.73333	1.61715	1.44969	-0.16746
7.74167	1.61662	1.44981	-0.16681
7.75	1.61665	1.44972	-0.16693
7.75833	1.61663	1.44955	-0.16708
7.76667	1.61693	1.44968	-0.16725
7.775	1.61659	1.44972	-0.16687
7.78333	1.61668	1.44968	-0.16699
7.79167	1.61678	1.44963	-0.16715
7.8	1.61675	1.44955	-0.1672
7.80833	1.61672	1.44945	-0.16727
7.81667	1.61679	1.4495	-0.16729
7.825	1.61644	1.44949	-0.16695
7.83333	1.61648	1.44952	-0.16696
7.84167	1.61657	1.44963	-0.16695
7.85	1.61641	1.44952	-0.16689
7.85833	1.61619	1.44945	-0.16674
7.86667	1.61608	1.44948	-0.1666
7.875	1.6162	1.44949	-0.16671
7.88333	1.61641	1.44945	-0.16696
7.89167	1.61632	1.44942	-0.1669
7.9	1.61627	1.44938	-0.16689
7.90833	1.61604	1.44945	-0.16658
7.91667	1.6162	1.44936	-0.16684
7.925	1.61627	1.44939	-0.16688
7.93333	1.61637	1.44948	-0.16689
7.94167	1.61637	1.44939	-0.16698
7.95	1.6164	1.44939	-0.16701
7.95833	1.61631	1.44941	-0.16691
7.96667	1.61635	1.44934	-0.16701
7.975	1.61626	1.44942	-0.16684
7.98333	1.61639	1.44937	-0.16702
7.99167	1.61627	1.44921	-0.16706
8	1.61614	1.44924	-0.1669
8.00833	1.61598	1.44932	-0.16666
8.01667	1.61609	1.44942	-0.16667
8.025	1.61639	1.4492	-0.16719
8.03333	1.61606	1.44911	-0.16695
8.04167	1.61609	1.44914	-0.16696
8.05	1.61613	1.44898	-0.16716
8.05833	1.61612	1.44914	-0.16698
8.06667	1.61621	1.44921	-0.16699
8.075	1.61656	1.44917	-0.16739
8.08333	1.61589	1.44917	-0.16673
8.09167	1.61622	1.44919	-0.16703
8.1	1.6161	1.44906	-0.16704
8.10833	1.61666	1.44923	-0.16742
8.11667	1.61642	1.44921	-0.16721
8.125	1.61653	1.44934	-0.16719
8.13333	1.61664	1.44934	-0.1673
8.14167	1.61646	1.44926	-0.16719
8.15	1.61668	1.44912	-0.16756
8.15833	1.61689	1.44935	-0.16754
8.16667	1.61714	1.44925	-0.16789
8.175	1.61712	1.44937	-0.16776
8.18333	1.61733	1.44927	-0.16806
8.19167	1.61723	1.44939	-0.16784
8.2	1.61713	1.44938	-0.16776
8.20833	1.61757	1.44932	-0.16825
8.21667	1.61722	1.44932	-0.1679
8.225	1.61721	1.4493	-0.16791
8.23333	1.61715	1.44937	-0.16778
8.24167	1.61732	1.44931	-0.16801
8.25	1.6174	1.44921	-0.16819
8.25833	1.61709	1.44934	-0.16775
8.26667	1.61682	1.44946	-0.16736
8.275	1.61676	1.4493	-0.16746
8.28333	1.61693	1.44942	-0.16752
8.29167	1.61689	1.44933	-0.16757
8.3	1.6168	1.44916	-0.16764
8.30833	1.61695	1.44929	-0.16766
8.31667	1.6168	1.44929	-0.16751
8.325	1.61685	1.44925	-0.16759
8.33333	1.61694	1.44921	-0.16773
8.34167	1.6166	1.44913	-0.16747
8.35	1.61648	1.4492	-0.16729
8.35833	1.6167	1.44911	-0.16759
8.36667	1.6167	1.44912	-0.16758
8.375	1.61657	1.44939	-0.16718
8.38333	1.61643	1.44924	-0.16718
8.39167	1.61659	1.44922	-0.16737
8.4	1.61648	1.44912	-0.16736
8.40833	1.61623	1.44913	-0.1671
8.41667	1.61628	1.44922	-0.16705
8.425	1.61647	1.44912	-0.16735
8.43333	1.61628	1.44911	-0.16717
8.44167	1.61635	1.44929	-0.16706
8.45	1.61662	1.44928	-0.16734
8.45833	1.6168	1.44922	-0.16758
8.46667	1.61642	1.44909	-0.16733
8.475	1.61662	1.44905	-0.16757
8.48333	1.61665	1.44918	-0.16747
8.49167	1.61671	1.44911	-0.1676
8.5	1.61668	1.449	-0.16768
8.50833	1.61687	1.44908	-0.16779
8.51667	1.61648	1.44904	-0.16743
8.525	1.61667	1.44905	-0.16761
8.53333	1.61663	1.44886	-0.16777
8.54167	1.61666	1.44887	-0.16779
8.55	1.61668	1.44884	-0.16783
8.55833	1.61625	1.44893	-0.16732
8.56667	1.61683	1.44909	-0.16774
8.575	1.61671	1.44907	-0.16764
8.58333	1.61643	1.44897	-0.16746
8.59167	1.61652	1.449	-0.16752
8.6	1.61673	1.44893	-0.1678
8.60833	1.61697	1.44905	-0.16792
8.61667	1.61684	1.44891	-0.16793
8.625	1.61689	1.44888	-0.16801
8.63333	1.61677	1.44876	-0.16801
8.64167	1.61664	1.44892	-0.16772
8.65	1.61677	1.44891	-0.16786
8.65833	1.6168	1.44911	-0.16769
8.66667	1.61669	1.4488	-0.16789
8.675	1.61709	1.44887	-0.16822
8.68333	1.61691	1.44893	-0.16799
8.69167	1.61687	1.44918	-0.16769
8.7	1.6173	1.44911	-0.1682
8.70833	1.61697	1.44894	-0.16803
8.71667	1.61717	1.44897	-0.1682
8.725	1.61718	1.44905	-0.16813
8.73333	1.61742	1.4492	-0.16822
8.74167	1.61737	1.4491	-0.16827
8.75	1.61729	1.44927	-0.16801
8.75833	1.61753	1.44919	-0.16835
8.76667	1.61736	1.44906	-0.1683
8.775	1.6173	1.44904	-0.16826
8.78333	1.61746	1.44909	-0.16837
8.79167	1.61754	1.44902	-0.16852
8.8	1.61754	1.44915	-0.1684
8.80833	1.61748	1.44906	-0.16841
8.81667	1.6176	1.44916	-0.16844
8.825	1.6175	1.44917	-0.16834
8.83333	1.61754	1.4489	-0.16864
8.84167	1.61764	1.44927	-0.16837
8.85	1.61762	1.44902	-0.1686
8.85833	1.61721	1.4491	-0.16811
8.86667	1.6173	1.44908	-0.16821
8.875	1.61744	1.44905	-0.16839
8.88333	1.61709	1.44903	-0.16806
8.89167	1.61719	1.44913	-0.16806
8.9	1.61712	1.44886	-0.16826
8.90833	1.61691	1.4489	-0.16801
8.91667	1.61703	1.44892	-0.16811
8.925	1.61733	1.44893	-0.16841
8.93333	1.61726	1.4487	-0.16856
8.94167	1.6173	1.44885	-0.16844
8.95	1.61717	1.4489	-0.16827
8.95833	1.6173	1.4488	-0.1685
8.96667	1.61706	1.44872	-0.16834
8.975	1.61715	1.44865	-0.1685
8.98333	1.61673	1.44882	-0.16791
8.99167	1.61709	1.44878	-0.16831
9	1.61794	1.44887	-0.16907
9.00833	1.61732	1.44866	-0.16866
9.01667	1.61691	1.44875	-0.16817
9.025	1.61709	1.44878	-0.16832
9.03333	1.617	1.44879	-0.16821
9.04167	1.61719	1.44869	-0.1685
9.05	1.61695	1.44881	-0.16814
9.05833	1.61705	1.44858	-0.16846
9.06667	1.61668	1.44871	-0.16797
9.075	1.61679	1.44865	-0.16814
9.08333	1.61722	1.44867	-0.16855
9.09167	1.61671	1.4485	-0.16822
9.1	1.61678	1.4488	-0.16798
9.10833	1.61696	1.44865	-0.16831
9.11667	1.61657	1.44864	-0.16793
9.125	1.61687	1.44867	-0.1682
9.13333	1.61679	1.44847	-0.16832
9.14167	1.6166	1.44868	-0.16792
9.15	1.61676	1.44868	-0.16808
9.15833	1.61679	1.44855	-0.16824
9.16667	1.61691	1.44863	-0.16828
9.175	1.61671	1.44838	-0.16833
9.18333	1.61686	1.44851	-0.16835
9.19167	1.61678	1.44857	-0.16822
9.2	1.61689	1.44849	-0.1684
9.20833	1.61665	1.4486	-0.16804
9.21667	1.61676	1.44841	-0.16835
9.225	1.61737	1.44852	-0.16885
9.23333	1.61712	1.44843	-0.16869
9.24167	1.61697	1.44836	-0.16862
9.25	1.61683	1.44834	-0.16849
9.25833	1.61668	1.44836	-0.16832
9.26667	1.61689	1.4484	-0.16848
9.275	1.61708	1.44845	-0.16863
9.28333	1.61684	1.44839	-0.16844
9.29167	1.61692	1.44828	-0.16864
9.3	1.61689	1.44842	-0.16846
9.30833	1.61708	1.44833	-0.16875
9.31667	1.61674	1.44831	-0.16843
9.325	1.61674	1.44834	-0.16841
9.33333	1.61658	1.44828	-0.1683
9.34167	1.61656	1.44823	-0.16833
9.35	1.61702	1.44831	-0.16871
9.35833	1.61716	1.44826	-0.1689
9.36667	1.61671	1.44821	-0.1685
9.375	1.61692	1.44822	-0.1687
9.38333	1.61678	1.44818	-0.1686
9.39167	1.6169	1.44817	-0.16873
9.4	1.61697	1.44822	-0.16875
9.40833	1.61711	1.44825	-0.16886
9.41667	1.61696	1.44815	-0.16882
9.425	1.61684	1.44825	-0.16859
9.43333	1.61727	1.44818	-0.16908
9.44167	1.61721	1.44806	-0.16915
9.45	1.61675	1.44811	-0.16864
9.45833	1.61697	1.44819	-0.16878
9.46667	1.61691	1.4481	-0.16882
9.475	1.61732	1.44812	-0.16921
9.48333	1.61707	1.44835	-0.16872
9.49167	1.61701	1.44829	-0.16872
9.5	1.61733	1.4482	-0.16913
9.50833	1.61735	1.4483	-0.16905
9.51667	1.61701	1.44835	-0.16866
9.525	1.61708	1.44846	-0.16862
9.53333	1.61722	1.44842	-0.1688
9.54167	1.61732	1.44858	-0.16874
9.55	1.61717	1.44826	-0.16891
9.55833	1.61743	1.44838	-0.16904
9.56667	1.6174	1.44855	-0.16885
9.575	1.61744	1.44847	-0.16897
9.58333	1.61764	1.44836	-0.16927
9.59167	1.61783	1.4484	-0.16943
9.6	1.61772	1.44846	-0.16926
9.60833	1.61742	1.44841	-0.16901
9.61667	1.61756	1.44841	-0.16915
9.625	1.61775	1.44857	-0.16919
9.63333	1.6176	1.4485	-0.1691
9.64167	1.61779	1.44853	-0.16926
9.65	1.61772	1.44852	-0.16921
9.65833	1.6177	1.4486	-0.16909
9.66667	1.61786	1.4485	-0.16936
9.675	1.6179	1.44857	-0.16932
9.68333	1.61741	1.44855	-0.16886
9.69167	1.61759	1.44858	-0.16901
9.7	1.61778	1.44851	-0.16927
9.70833	1.61771	1.44852	-0.16919
9.71667	1.61797	1.4485	-0.16947
9.725	1.61775	1.4486	-0.16915
9.73333	1.61739	1.44852	-0.16887
9.74167	1.61756	1.44871	-0.16885
9.75	1.6176	1.44861	-0.16899
9.75833	1.61793	1.44862	-0.16931
9.76667	1.61762	1.44869	-0.16893
9.775	1.61779	1.44877	-0.16903
9.78333	1.61775	1.44885	-0.1689
9.79167	1.61794	1.44868	-0.16926
9.8	1.61766	1.44862	-0.16903
9.80833	1.61755	1.44857	-0.16898
9.81667	1.61774	1.44861	-0.16913
9.825	1.61777	1.44861	-0.16916
9.83333	1.6177	1.44877	-0.16893
9.84167	1.61772	1.44877	-0.16896
9.85	1.61759	1.44867	-0.16892
9.85833	1.61771	1.4487	-0.16901
9.86667	1.61771	1.44869	-0.16903
9.875	1.61764	1.44872	-0.16892
9.88333	1.61738	1.44877	-0.16862
9.89167	1.61758	1.44852	-0.16906
9.9	1.6178	1.4486	-0.1692
9.90833	1.61737	1.44876	-0.16862
9.91667	1.61742	1.44877	-0.16865
9.925	1.6173	1.44868	-0.16862
9.93333	1.61738	1.44861	-0.16877
9.94167	1.61746	1.44861	-0.16884
9.95	1.61731	1.44855	-0.16877
9.95833	1.61744	1.44865	-0.16879
9.96667	1.61734	1.4487	-0.16864
9.975	1.61749	1.44862	-0.16886
9.98333	1.61678	1.44859	-0.16819
9.99167	1.61757	1.44869	-0.16888
10	1.61731	1.44847	-0.16884
10.0083	1.61731	1.44858	-0.16873
10.0167	1.6175	1.44868	-0.16882
10.025	1.61736	1.44853	-0.16883
10.0333	1.61727	1.44857	-0.16869
10.0417	1.61732	1.44862	-0.1687
10.05	1.61815	1.44857	-0.16958
10.0583	1.61734	1.44861	-0.16873
10.0667	1.61758	1.44859	-0.16899
10.075	1.61728	1.44866	-0.16862
10.0833	1.61731	1.44861	-0.1687
10.0917	1.61739	1.44867	-0.16872
10.1	1.61719	1.44872	-0.16847
10.1083	1.61737	1.44862	-0.16875
10.1167	1.61729	1.4486	-0.16868
10.125	1.61756	1.44864	-0.16892
10.1333	1.61731	1.44861	-0.1687
10.1417	1.61741	1.44855	-0.16886
10.15	1.61744	1.44848	-0.16896
10.1583	1.61746	1.44864	-0.16882
10.1667	1.61744	1.44861	-0.16883
10.175	1.61725	1.44857	-0.16868
10.1833	1.61725	1.44854	-0.16871
10.1917	1.61742	1.44868	-0.16874
10.2	1.6172	1.44868	-0.16852
10.2083	1.61735	1.44865	-0.1687
10.2167	1.61728	1.44865	-0.16862
10.225	1.6175	1.44839	-0.16911
10.2333	1.61714	1.4486	-0.16854
10.2417	1.61723	1.44846	-0.16877
10.25	1.61729	1.44854	-0.16875
10.2583	1.6174	1.44855	-0.16885
10.2667	1.61719	1.44846	-0.16873
10.275	1.6173	1.44836	-0.16894
10.2833	1.61755	1.44843	-0.16912
10.2917	1.6173	1.44839	-0.16891
10.3	1.6176	1.44828	-0.16932
10.3083	1.6173	1.44835	-0.16895
10.3167	1.61757	1.44847	-0.1691
10.325	1.61758	1.44838	-0.1692
10.3333	1.61714	1.44836	-0.16878
10.3417	1.6173	1.44834	-0.16896
10.35	1.61746	1.4483	-0.16916
10.3583	1.61716	1.44833	-0.16884
10.3667	1.61718	1.44835	-0.16884
10.375	1.61744	1.44833	-0.16911
10.3833	1.61691	1.44832	-0.1686
10.3917	1.61752	1.44825	-0.16927
10.4	1.6173	1.45184	-0.16545
10.4083	1.61748	1.44819	-0.16928
10.4167	1.61737	1.44821	-0.16916
10.425	1.61741	1.44841	-0.169
10.4333	1.61727	1.44824	-0.16903
10.4417	1.61709	1.4482	-0.16889
10.45	1.61743	1.44829	-0.16914
10.4583	1.61733	1.44835	-0.16899
10.4667	1.61724	1.44826	-0.16898
10.475	1.61709	1.44834	-0.16876
10.4833	1.61782	1.44826	-0.16956
10.4917	1.61731	1.44825	-0.16906
10.5	1.61767	1.44832	-0.16935
10.5083	1.61709	1.44829	-0.1688
10.5167	1.61744	1.44839	-0.16904
10.525	1.61725	1.44834	-0.16891
10.5333	1.61751	1.44824	-0.16927
10.5417	1.61791	1.44823	-0.16968
10.55	1.61716	1.44831	-0.16885
10.5583	1.61738	1.44807	-0.16931
10.5667	1.6173	1.44812	-0.16919
10.575	1.61746	1.44812	-0.16934
10.5833	1.61757	1.44828	-0.16929
10.5917	1.61759	1.44815	-0.16945
10.6	1.61728	1.44815	-0.16913
10.6083	1.61742	1.44803	-0.16939
10.6167	1.61734	1.44819	-0.16915
10.625	1.61731	1.44798	-0.16933
10.6333	1.61745	1.44806	-0.16939
10.6417	1.61727	1.44804	-0.16923
10.65	1.61729	1.44808	-0.16921
10.6583	1.61727	1.44803	-0.16924
10.6667	1.61715	1.44796	-0.16919
10.675	1.61699	1.44796	-0.16903
10.6833	1.61745	1.44799	-0.16946
10.6917	1.61702	1.44798	-0.16904
10.7	1.61715	1.44802	-0.16913
10.7083	1.61694	1.44791	-0.16904
10.7167	1.61736	1.44791	-0.16946
10.725	1.617	1.44806	-0.16894
10.7333	1.61746	1.44786	-0.1696
10.7417	1.61731	1.44797	-0.16934
10.75	1.61718	1.4479	-0.16928
10.7583	1.61711	1.44779	-0.16932
10.7667	1.61704	1.44788	-0.16916
10.775	1.61714	1.44799	-0.16915
10.7833	1.61705	1.44777	-0.16927
10.7917	1.61712	1.44788	-0.16925
10.8	1.61698	1.44793	-0.16906
10.8083	1.61725	1.44784	-0.16941
10.8167	1.6173	1.44782	-0.16948
10.825	1.61724	1.44776	-0.16947
10.8333	1.61709	1.44789	-0.16921
10.8417	1.61736	1.44776	-0.1696
10.85	1.61695	1.44771	-0.16925
10.8583	1.61709	1.44753	-0.16956
10.8667	1.6171	1.44772	-0.16938
10.875	1.6172	1.44751	-0.16969
10.8833	1.6175	1.44768	-0.16982
10.8917	1.61742	1.44769	-0.16973
10.9	1.61709	1.44758	-0.1695
10.9083	1.61722	1.4476	-0.16962
10.9167	1.61697	1.44769	-0.16928
10.925	1.6173	1.44756	-0.16974
10.9333	1.61723	1.44739	-0.16984
10.9417	1.61696	1.44751	-0.16945
10.95	1.61725	1.4475	-0.16975
10.9583	1.61732	1.44744	-0.16989
10.9667	1.61726	1.44735	-0.1699
10.975	1.61739	1.44739	-0.17
10.9833	1.61714	1.44753	-0.16961
10.9917	1.61757	1.44743	-0.17014
11	1.61729	1.44755	-0.16973
11.0083	1.61684	1.4474	-0.16944
11.0167	1.6173	1.44752	-0.16978
11.025	1.61736	1.44754	-0.16982
11.0333	1.6172	1.44751	-0.16969
11.0417	1.61707	1.44743	-0.16964
11.05	1.61716	1.44744	-0.16972
11.0583	1.61697	1.44731	-0.16966
11.0667	1.61741	1.44736	-0.17005
11.075	1.61709	1.44725	-0.16984
11.0833	1.61683	1.44729	-0.16954
11.0917	1.61709	1.44728	-0.16982
11.1	1.61733	1.44725	-0.17009
11.1083	1.61732	1.44721	-0.17011
11.1167	1.61727	1.4473	-0.16997
11.125	1.61743	1.44722	-0.17021
11.1333	1.61726	1.44727	-0.16999
11.1417	1.6175	1.44721	-0.1703
11.15	1.61733	1.44718	-0.17015
11.1583	1.61759	1.44712	-0.17047
11.1667	1.61705	1.44721	-0.16984
11.175	1.61723	1.44714	-0.17009
11.1833	1.61736	1.44704	-0.17032
11.1917	1.61731	1.44716	-0.17015
11.2	1.61712	1.44704	-0.17009
11.2083	1.61716	1.44694	-0.17022
11.2167	1.61716	1.44694	-0.17022
11.225	1.6174	1.44711	-0.17029
11.2333	1.61701	1.44687	-0.17014
11.2417	1.61754	1.44693	-0.17061
11.25	1.61729	1.44696	-0.17032
11.2583	1.61693	1.44697	-0.16996
11.2667	1.61728	1.44696	-0.17032
11.275	1.6174	1.447	-0.1704
11.2833	1.6174	1.44692	-0.17048
11.2917	1.61763	1.44702	-0.17061
11.3	1.61724	1.4468	-0.17044
11.3083	1.61721	1.44684	-0.17037
11.3167	1.61734	1.44679	-0.17055
11.325	1.6173	1.44683	-0.17048
11.3333	1.61742	1.44681	-0.17061
11.3417	1.61697	1.44671	-0.17026
11.35	1.61739	1.44678	-0.17061
11.3583	1.61733	1.44686	-0.17048
11.3667	1.61752	1.44677	-0.17075
11.375	1.6173	1.44677	-0.17053
11.3833	1.61741	1.44682	-0.17059
11.3917	1.61746	1.44662	-0.17084
11.4	1.61722	1.44665	-0.17057
11.4083	1.61737	1.44657	-0.1708
11.4167	1.61707	1.44674	-0.17033
11.425	1.61717	1.44664	-0.17053
11.4333	1.61734	1.44667	-0.17067
11.4417	1.61723	1.44652	-0.17071
11.45	1.61736	1.44667	-0.17069
11.4583	1.61749	1.44662	-0.17087
11.4667	1.61732	1.44668	-0.17064
11.475	1.6172	1.44659	-0.17061
11.4833	1.61739	1.44667	-0.17072
11.4917	1.61764	1.44645	-0.17119
11.5	1.61732	1.44637	-0.17095
11.5083	1.61729	1.44643	-0.17086
11.5167	1.61717	1.44658	-0.17059
11.525	1.61737	1.4465	-0.17087
11.5333	1.61716	1.44647	-0.17069
11.5417	1.61698	1.44651	-0.17047
11.55	1.61714	1.44621	-0.17094
11.5583	1.61742	1.44639	-0.17103
11.5667	1.61727	1.44652	-0.17074
11.575	1.61758	1.44642	-0.17116
11.5833	1.61719	1.4463	-0.17089
11.5917	1.61731	1.44628	-0.17103
11.6	1.61709	1.44629	-0.17079
11.6083	1.61758	1.44626	-0.17132
11.6167	1.61757	1.44633	-0.17124
11.625	1.61718	1.44628	-0.1709
11.6333	1.61724	1.44626	-0.17097
11.6417	1.61731	1.44625	-0.17106
11.65	1.61747	1.44647	-0.17099
11.6583	1.61746	1.44612	-0.17134
11.6667	1.6175	1.44625	-0.17125
11.675	1.6175	1.44598	-0.17153
11.6833	1.61724	1.44613	-0.17111
11.6917	1.61751	1.44598	-0.17154
11.7	1.61716	1.44607	-0.17109
11.7083	1.61769	1.44612	-0.17157
11.7167	1.61758	1.44606	-0.17152
11.725	1.61756	1.44592	-0.17164
11.7333	1.61743	1.44615	-0.17128
11.7417	1.61756	1.44606	-0.1715
11.75	1.61737	1.44595	-0.17142
11.7583	1.61747	1.44603	-0.17143
11.7667	1.61768	1.4459	-0.17178
11.775	1.61741	1.44597	-0.17144
11.7833	1.61731	1.44577	-0.17155
11.7917	1.6173	1.4459	-0.17139
11.8	1.6176	1.44582	-0.17178
11.8083	1.6173	1.44589	-0.17141
11.8167	1.61739	1.44604	-0.17135
11.825	1.61763	1.44583	-0.17179
11.8333	1.61741	1.44579	-0.17162
11.8417	1.61776	1.44587	-0.17189
11.85	1.61704	1.44583	-0.1712
11.8583	1.61723	1.44575	-0.17148
11.8667	1.61763	1.44581	-0.17181
11.875	1.61742	1.44596	-0.17146
11.8833	1.61721	1.44584	-0.17137
11.8917	1.61713	1.44585	-0.17128
11.9	1.61751	1.44563	-0.17188
11.9083	1.6177	1.44586	-0.17183
11.9167	1.61756	1.44558	-0.17199
11.925	1.61692	1.44571	-0.17121
11.9333	1.61719	1.44563	-0.17156
11.9417	1.6177	1.44565	-0.17204
11.95	1.61745	1.44575	-0.1717
11.9583	1.61764	1.44563	-0.172
11.9667	1.61767	1.44566	-0.172
11.975	1.61767	1.44559	-0.17208
11.9833	1.61731	1.44571	-0.1716
11.9917	1.61745	1.44566	-0.17179
12	1.61725	1.44539	-0.17185
12.0083	1.6172	1.44549	-0.17171
12.0167	1.61729	1.44557	-0.17172
12.025	1.61746	1.44555	-0.17191
12.0333	1.61719	1.44567	-0.17152
12.0417	1.61691	1.44539	-0.17153
12.05	1.6176	1.44543	-0.17217
12.0583	1.61735	1.44537	-0.17199
12.0667	1.61732	1.44552	-0.1718
12.075	1.61718	1.44549	-0.17169
12.0833	1.61729	1.44547	-0.17181
12.0917	1.61747	1.44558	-0.17189
12.1	1.61771	1.44548	-0.17222
12.1083	1.61758	1.44539	-0.1722
12.1167	1.61761	1.44539	-0.17222
12.125	1.61714	1.44546	-0.17168
12.1333	1.6175	1.44545	-0.17205
12.1417	1.61746	1.44558	-0.17188
12.15	1.61734	1.44546	-0.17188
12.1583	1.61752	1.44526	-0.17226
12.1667	1.61724	1.4455	-0.17174
12.175	1.61741	1.44543	-0.17198
12.1833	1.6177	1.44536	-0.17234
12.1917	1.61722	1.44529	-0.17193
12.2	1.61752	1.44538	-0.17215
12.2083	1.61774	1.44543	-0.17231
12.2167	1.6177	1.4453	-0.1724
12.225	1.6174	1.44547	-0.17193
12.2333	1.61718	1.44541	-0.17177
12.2417	1.6177	1.44563	-0.17206
12.25	1.6175	1.44555	-0.17195
12.2583	1.61742	1.44553	-0.17189
12.2667	1.61737	1.44556	-0.17181
12.275	1.61732	1.44574	-0.17159
12.2833	1.61736	1.44572	-0.17164
12.2917	1.61736	1.44562	-0.17174
12.3	1.61774	1.44592	-0.17182
12.3083	1.6172	1.44605	-0.17115
12.3167	1.6172	1.44597	-0.17123
12.325	1.6174	1.44604	-0.17136
12.3333	1.61746	1.44611	-0.17135
12.3417	1.61761	1.4462	-0.17141
12.35	1.61746	1.44628	-0.17117
12.3583	1.6175	1.44614	-0.17137
12.3667	1.61733	1.44637	-0.17096
12.375	1.61744	1.4465	-0.17094
12.3833	1.6177	1.44641	-0.17129
12.3917	1.61784	1.44647	-0.17136
12.4	1.61749	1.44664	-0.17085
12.4083	1.61771	1.44653	-0.17118
12.4167	1.61753	1.44677	-0.17076
12.425	1.6174	1.44669	-0.17071
12.4333	1.61736	1.44668	-0.17068
12.4417	1.61775	1.44671	-0.17104
12.45	1.61774	1.44688	-0.17086
12.4583	1.61762	1.44693	-0.17069
12.4667	1.61759	1.44693	-0.17066
12.475	1.61771	1.44715	-0.17056
12.4833	1.61725	1.44704	-0.17021
12.4917	1.61715	1.44703	-0.17012
12.5	1.61715	1.44718	-0.16997
12.5083	1.61721	1.44691	-0.1703
12.5167	1.61731	1.44725	-0.17007
12.525	1.61766	1.44721	-0.17045
12.5333	1.61691	1.44721	-0.1697
12.5417	1.61747	1.44739	-0.17008
12.55	1.61736	1.44741	-0.16995
12.5583	1.61726	1.44745	-0.16981
12.5667	1.61745	1.4474	-0.17005
12.575	1.61753	1.44734	-0.17019
12.5833	1.61751	1.4474	-0.17011
12.5917	1.61745	1.44751	-0.16993
12.6	1.61782	1.44746	-0.17036
12.6083	1.61746	1.44767	-0.16979
12.6167	1.6173	1.44768	-0.16962
12.625	1.61747	1.44765	-0.16982
12.6333	1.61729	1.44766	-0.16963
12.6417	1.61734	1.4477	-0.16965
12.65	1.61753	1.44763	-0.1699
12.6583	1.61759	1.44777	-0.16982
12.6667	1.61739	1.44757	-0.16982
12.675	1.61757	1.44798	-0.16959
12.6833	1.61776	1.44782	-0.16994
12.6917	1.61743	1.44772	-0.1697
12.7	1.61742	1.44805	-0.16937
12.7083	1.61778	1.44779	-0.16999
12.7167	1.61752	1.44788	-0.16965
12.725	1.61787	1.44811	-0.16976
12.7333	1.61789	1.4479	-0.16999
12.7417	1.61756	1.44791	-0.16966
12.75	1.61738	1.44802	-0.16936
12.7583	1.61739	1.44806	-0.16933
12.7667	1.61745	1.44791	-0.16954
12.775	1.61786	1.44812	-0.16974
12.7833	1.61758	1.44823	-0.16935
12.7917	1.61722	1.44828	-0.16894
12.8	1.61771	1.44839	-0.16931
12.8083	1.61769	1.44834	-0.16935
12.8167	1.61747	1.44826	-0.16921
12.825	1.61799	1.44822	-0.16977
12.8333	1.61746	1.44816	-0.16929
12.8417	1.61745	1.44819	-0.16925
12.85	1.61772	1.44828	-0.16945
12.8583	1.61731	1.44826	-0.16905
12.8667	1.61735	1.44814	-0.16922
12.875	1.61748	1.4483	-0.16918
12.8833	1.6175	1.44841	-0.16909
12.8917	1.61742	1.44817	-0.16925
12.9	1.61752	1.4482	-0.16932
12.9083	1.61756	1.44835	-0.16922
12.9167	1.61765	1.44818	-0.16946
12.925	1.61742	1.44836	-0.16905
12.9333	1.61753	1.4483	-0.16924
12.9417	1.61742	1.44836	-0.16905
12.95	1.61765	1.44833	-0.16932
12.9583	1.61722	1.44829	-0.16893
12.9667	1.61773	1.44846	-0.16927
12.975	1.61751	1.44839	-0.16912
12.9833	1.61753	1.44842	-0.16911
12.9917	1.61753	1.44844	-0.16909
13	1.61757	1.44834	-0.16924
13.0083	1.6175	1.44831	-0.16919
13.0167	1.61711	1.44836	-0.16875
13.025	1.61711	1.44851	-0.16861
13.0333	1.6175	1.44861	-0.16888
13.0417	1.61745	1.44873	-0.16872
13.05	1.61764	1.44869	-0.16895
13.0583	1.61762	1.44863	-0.16899
13.0667	1.61739	1.4485	-0.16889
13.075	1.61772	1.4485	-0.16923
13.0833	1.61704	1.44873	-0.16831
13.0917	1.61741	1.44868	-0.16873
13.1	1.61737	1.44868	-0.16869
13.1083	1.61731	1.44859	-0.16872
13.1167	1.6173	1.44872	-0.16858
13.125	1.61732	1.44875	-0.16858
13.1333	1.61752	1.44873	-0.1688
13.1417	1.61761	1.44875	-0.16886
13.15	1.61734	1.44872	-0.16862
13.1583	1.61723	1.44878	-0.16844
13.1667	1.61695	1.44863	-0.16832
13.175	1.61723	1.44878	-0.16844
13.1833	1.61759	1.44887	-0.16872
13.1917	1.6173	1.44893	-0.16838
13.2	1.61693	1.44893	-0.168
13.2083	1.6172	1.44868	-0.16852
13.2167	1.61745	1.44897	-0.16848
13.225	1.61726	1.4488	-0.16845
13.2333	1.61728	1.44899	-0.16829
13.2417	1.6175	1.44885	-0.16864
13.25	1.61766	1.44888	-0.16878
13.2583	1.61754	1.44893	-0.16861
13.2667	1.61744	1.44894	-0.1685
13.275	1.61763	1.44909	-0.16854
13.2833	1.61741	1.44907	-0.16834
13.2917	1.61684	1.4489	-0.16794
13.3	1.61689	1.44911	-0.16779
13.3083	1.61722	1.44901	-0.1682
13.3167	1.61708	1.44905	-0.16802
13.325	1.61674	1.44915	-0.16759
13.3333	1.6171	1.44911	-0.16799
13.3417	1.6173	1.4491	-0.1682
13.35	1.61721	1.4491	-0.16811
13.3583	1.61713	1.44908	-0.16805
13.3667	1.61698	1.4491	-0.16788
13.375	1.61759	1.44925	-0.16834
13.3833	1.61702	1.4491	-0.16792
13.3917	1.6167	1.44919	-0.16752
13.4	1.61747	1.44905	-0.16841
13.4083	1.61711	1.44924	-0.16787
13.4167	1.61669	1.44916	-0.16754
13.425	1.61735	1.44926	-0.16809
13.4333	1.61716	1.44919	-0.16798
13.4417	1.61692	1.44917	-0.16776
13.45	1.6172	1.44924	-0.16796
13.4583	1.61731	1.44913	-0.16819
13.4667	1.61718	1.44915	-0.16803
13.475	1.61711	1.44923	-0.16788
13.4833	1.61659	1.44935	-0.16724
13.4917	1.61706	1.44919	-0.16787
13.5	1.61667	1.44937	-0.1673
13.5083	1.6171	1.44942	-0.16769
13.5167	1.61694	1.44936	-0.16758
13.525	1.61688	1.44923	-0.16764
13.5333	1.61689	1.44912	-0.16777
13.5417	1.6173	1.44925	-0.16805
13.55	1.61683	1.44943	-0.16739
13.5583	1.61709	1.4493	-0.16778
13.5667	1.6166	1.44948	-0.16712
13.575	1.61714	1.44947	-0.16767
13.5833	1.61673	1.44942	-0.16732
13.5917	1.61658	1.44942	-0.16716
13.6	1.61664	1.44935	-0.16729
13.6083	1.61679	1.44939	-0.1674
13.6167	1.61683	1.4493	-0.16753
13.625	1.61663	1.44925	-0.16737
13.6333	1.6168	1.44922	-0.16758
13.6417	1.61718	1.44926	-0.16792
13.65	1.6167	1.44942	-0.16728
13.6583	1.6166	1.44943	-0.16716
13.6667	1.617	1.44929	-0.16771
13.675	1.61679	1.44945	-0.16734
13.6833	1.6167	1.44942	-0.16728
13.6917	1.6171	1.44923	-0.16787
13.7	1.61665	1.44936	-0.16729
13.7083	1.61655	1.44933	-0.16722
13.7167	1.61692	1.44932	-0.1676
13.725	1.61669	1.44934	-0.16736
13.7333	1.6167	1.44932	-0.16738
13.7417	1.61692	1.44933	-0.16759
13.75	1.61673	1.44939	-0.16735
13.7583	1.6167	1.44932	-0.16738
13.7667	1.61659	1.44932	-0.16727
13.775	1.61667	1.44929	-0.16737
13.7833	1.61643	1.44925	-0.16717
13.7917	1.61706	1.44925	-0.1678
13.8	1.61651	1.44909	-0.16742
13.8083	1.61661	1.44915	-0.16746
13.8167	1.61664	1.4492	-0.16744
13.825	1.61657	1.44941	-0.16716
13.8333	1.61701	1.44925	-0.16776
13.8417	1.61669	1.44925	-0.16744
13.85	1.61673	1.44923	-0.1675
13.8583	1.61651	1.44932	-0.16719
13.8667	1.61634	1.44912	-0.16722
13.875	1.61628	1.44934	-0.16694
13.8833	1.6163	1.44945	-0.16685
13.8917	1.61656	1.4493	-0.16726
13.9	1.61718	1.44935	-0.16783
13.9083	1.61687	1.44958	-0.16729
13.9167	1.61691	1.44936	-0.16756
13.925	1.61702	1.44944	-0.16757
13.9333	1.61659	1.44969	-0.1669
13.9417	1.61694	1.44961	-0.16734
13.95	1.61691	1.4495	-0.16741
13.9583	1.61694	1.44954	-0.1674
13.9667	1.6171	1.44956	-0.16755
13.975	1.61662	1.44954	-0.16708
13.9833	1.6166	1.44976	-0.16684
13.9917	1.6168	1.44977	-0.16703
14	1.61693	1.44955	-0.16738
14.0083	1.61689	1.44976	-0.16713
14.0167	1.6169	1.44965	-0.16725
14.025	1.61681	1.4498	-0.16701
14.0333	1.61695	1.44983	-0.16713
14.0417	1.61692	1.44988	-0.16704
14.05	1.61701	1.44997	-0.16704
14.0583	1.61686	1.44984	-0.16702
14.0667	1.6167	1.44995	-0.16675
14.075	1.61697	1.44986	-0.16711
14.0833	1.617	1.45	-0.167
14.0917	1.61709	1.44985	-0.16724
14.1	1.617	1.45001	-0.16699
14.1083	1.61704	1.44994	-0.1671
14.1167	1.61689	1.45005	-0.16684
14.125	1.61666	1.4501	-0.16655
14.1333	1.61678	1.45001	-0.16677
14.1417	1.61691	1.45015	-0.16676
14.15	1.6166	1.44991	-0.16669
14.1583	1.61679	1.44996	-0.16683
14.1667	1.61672	1.44995	-0.16677
14.175	1.61639	1.45	-0.16639
14.1833	1.61651	1.44985	-0.16666
14.1917	1.61648	1.44995	-0.16653
14.2	1.61662	1.4497	-0.16692
14.2083	1.61674	1.45009	-0.16665
14.2167	1.61672	1.44986	-0.16686
14.225	1.61681	1.44992	-0.16689
14.2333	1.61668	1.44998	-0.1667
14.2417	1.61641	1.44999	-0.16642
14.25	1.61683	1.45005	-0.16678
14.2583	1.61657	1.44989	-0.16668
14.2667	1.61623	1.44981	-0.16642
14.275	1.61653	1.44972	-0.16681
14.2833	1.61655	1.44966	-0.16689
14.2917	1.61644	1.44969	-0.16674
14.3	1.61647	1.44986	-0.1666
14.3083	1.61628	1.44978	-0.1665
14.3167	1.61658	1.44981	-0.16677
14.325	1.61663	1.44965	-0.16697
14.3333	1.61636	1.44972	-0.16664
14.3417	1.61642	1.44977	-0.16665
14.35	1.61651	1.44961	-0.16691
14.3583	1.61639	1.44974	-0.16665
14.3667	1.61601	1.4497	-0.16631
14.375	1.6162	1.44976	-0.16644
14.3833	1.61597	1.44987	-0.1661
14.3917	1.61632	1.44967	-0.16665
14.4	1.61643	1.44983	-0.1666
14.4083	1.61691	1.44987	-0.16704
14.4167	1.61654	1.44971	-0.16683
14.425	1.61647	1.4496	-0.16687
14.4333	1.61649	1.44977	-0.16673
14.4417	1.61639	1.44967	-0.16672
14.45	1.61637	1.44943	-0.16694
14.4583	1.61656	1.44968	-0.16688
14.4667	1.61641	1.44954	-0.16687
14.475	1.61611	1.44962	-0.1665
14.4833	1.61611	1.4497	-0.16641
14.4917	1.6163	1.44973	-0.16657
14.5	1.61626	1.44968	-0.16657
14.5083	1.6162	1.44969	-0.16651
14.5167	1.61622	1.44977	-0.16645
14.525	1.61617	1.44969	-0.16648
14.5333	1.61683	1.44979	-0.16704
14.5417	1.61666	1.44977	-0.16689
14.55	1.6171	1.4499	-0.1672
14.5583	1.61697	1.44985	-0.16712
14.5667	1.61735	1.44992	-0.16743
14.575	1.6176	1.45001	-0.16759
14.5833	1.61743	1.44978	-0.16765
14.5917	1.61765	1.4499	-0.16775
14.6	1.6174	1.45001	-0.16739
14.6083	1.61766	1.45005	-0.16761
14.6167	1.61739	1.45007	-0.16732
14.625	1.61709	1.44988	-0.16721
14.6333	1.61726	1.45002	-0.16724
14.6417	1.61691	1.45001	-0.16691
14.65	1.61681	1.44996	-0.16685
14.6583	1.61694	1.44999	-0.16695
14.6667	1.61678	1.45005	-0.16673
14.675	1.61668	1.44993	-0.16674
14.6833	1.61705	1.45008	-0.16696
14.6917	1.61709	1.45005	-0.16703
14.7	1.61694	1.44998	-0.16696
14.7083	1.61706	1.45005	-0.16701
14.7167	1.61652	1.45014	-0.16638
14.725	1.61638	1.45002	-0.16636
14.7333	1.61661	1.44998	-0.16663
14.7417	1.61646	1.45006	-0.16639
14.75	1.61639	1.45008	-0.16631
14.7583	1.61647	1.45012	-0.16634
14.7667	1.61637	1.45015	-0.16622
14.775	1.61646	1.45015	-0.16631
14.7833	1.6162	1.45023	-0.16597
14.7917	1.61646	1.45027	-0.16619
14.8	1.61637	1.45023	-0.16614
14.8083	1.61634	1.45028	-0.16606
14.8167	1.61633	1.4503	-0.16603
14.825	1.61644	1.45026	-0.16618
14.8333	1.61625	1.45039	-0.16586
14.8417	1.61639	1.45027	-0.16611
14.85	1.6165	1.45029	-0.16621
14.8583	1.61709	1.45032	-0.16676
14.8667	1.61671	1.45043	-0.16629
14.875	1.61679	1.45041	-0.16638
14.8833	1.61699	1.45043	-0.16656
14.8917	1.61695	1.45038	-0.16657
14.9	1.61709	1.45044	-0.16666
14.9083	1.61699	1.45046	-0.16653
14.9167	1.61711	1.45058	-0.16653
14.925	1.61714	1.45059	-0.16655
14.9333	1.6171	1.45067	-0.16644
14.9417	1.61729	1.45053	-0.16675
14.95	1.61735	1.45064	-0.16671
14.9583	1.61728	1.45066	-0.16662
14.9667	1.61743	1.45065	-0.16678
14.975	1.61753	1.45067	-0.16687
14.9833	1.61748	1.45083	-0.16665
14.9917	1.61772	1.45066	-0.16707
15	1.6177	1.45075	-0.16694
15.0083	1.61766	1.4508	-0.16686
15.0167	1.6176	1.45087	-0.16673
15.025	1.61763	1.45071	-0.16691
15.0333	1.61736	1.45092	-0.16644
15.0417	1.6177	1.45091	-0.16678
15.05	1.61784	1.45099	-0.16685
15.0583	1.61801	1.45084	-0.16717
15.0667	1.61784	1.45093	-0.1669
15.075	1.61786	1.45104	-0.16682
15.0833	1.61812	1.45084	-0.16728
15.0917	1.61796	1.45094	-0.16702
15.1	1.61801	1.45093	-0.16708
15.1083	1.61774	1.45111	-0.16664
15.1167	1.61791	1.45113	-0.16677
15.125	1.61786	1.45119	-0.16667
15.1333	1.61801	1.45114	-0.16687
15.1417	1.61819	1.45116	-0.16703
15.15	1.618	1.45123	-0.16677
15.1583	1.61841	1.45111	-0.16731
15.1667	1.61838	1.45117	-0.16721
15.175	1.61832	1.45117	-0.16715
15.1833	1.61845	1.45131	-0.16714
15.1917	1.61875	1.45126	-0.1675
15.2	1.61865	1.45132	-0.16733
15.2083	1.61891	1.45125	-0.16766
15.2167	1.61892	1.45116	-0.16775
15.225	1.61919	1.45128	-0.16791
15.2333	1.61904	1.45137	-0.16767
15.2417	1.61934	1.45126	-0.16809
15.25	1.61925	1.45128	-0.16797
15.2583	1.61903	1.45143	-0.1676
15.2667	1.61923	1.45138	-0.16785
15.275	1.61908	1.45152	-0.16756
15.2833	1.61945	1.45157	-0.16788
15.2917	1.61969	1.45146	-0.16823
15.3	1.61955	1.45155	-0.16799
15.3083	1.62004	1.4516	-0.16844
15.3167	1.6198	1.45172	-0.16809
15.325	1.61979	1.45154	-0.16826
15.3333	1.61979	1.45154	-0.16826
15.3417	1.6198	1.45172	-0.16809
15.35	1.61964	1.45165	-0.16799
15.3583	1.61922	1.45175	-0.16748
15.3667	1.61884	1.45156	-0.16728
15.375	1.61875	1.45178	-0.16697
15.3833	1.61873	1.4516	-0.16712
15.3917	1.61875	1.45167	-0.16708
15.4	1.61822	1.45169	-0.16653
15.4083	1.61865	1.45155	-0.16709
15.4167	1.61887	1.45151	-0.16736
15.425	1.61867	1.45154	-0.16712
15.4333	1.61887	1.45154	-0.16732
15.4417	1.61895	1.45148	-0.16748
15.45	1.61927	1.4515	-0.16777
15.4583	1.61921	1.45162	-0.16759
15.4667	1.61942	1.45164	-0.16778
15.475	1.61954	1.45163	-0.1679
15.4833	1.61951	1.45183	-0.16768
15.4917	1.61955	1.4518	-0.16775
15.5	1.61928	1.45188	-0.1674
15.5083	1.61939	1.45187	-0.16752
15.5167	1.61974	1.45196	-0.16778
15.525	1.61962	1.45188	-0.16774
15.5333	1.61962	1.45188	-0.16774
15.5417	1.61974	1.45188	-0.16786
15.55	1.61977	1.452	-0.16777
15.5583	1.62016	1.45185	-0.1683
15.5667	1.62024	1.45196	-0.16829
15.575	1.62024	1.45206	-0.16818
15.5833	1.62016	1.45196	-0.16821
15.5917	1.6204	1.45192	-0.16849
15.6	1.62068	1.45209	-0.16859
15.6083	1.62078	1.452	-0.16878
15.6167	1.62057	1.452	-0.16857
15.625	1.62053	1.45219	-0.16833
15.6333	1.62022	1.45208	-0.16814
15.6417	1.62008	1.45207	-0.16801
15.65	1.61946	1.45213	-0.16733
15.6583	1.61945	1.45219	-0.16726
15.6667	1.61893	1.45205	-0.16687
15.675	1.61926	1.4521	-0.16716
15.6833	1.61924	1.45203	-0.16721
15.6917	1.61941	1.45189	-0.16752
15.7	1.61956	1.45208	-0.16748
15.7083	1.6198	1.45195	-0.16786
15.7167	1.61983	1.45192	-0.16791
15.725	1.62005	1.45198	-0.16807
15.7333	1.61979	1.45213	-0.16767
15.7417	1.61991	1.45206	-0.16785
15.75	1.61984	1.45218	-0.16766
15.7583	1.61954	1.45215	-0.16739
15.7667	1.61995	1.45208	-0.16787
15.775	1.6199	1.45214	-0.16776
15.7833	1.62009	1.45215	-0.16794
15.7917	1.62013	1.45228	-0.16785
15.8	1.62038	1.45222	-0.16816
15.8083	1.62018	1.45227	-0.16791
15.8167	1.62057	1.45228	-0.16829
15.825	1.62077	1.45239	-0.16838
15.8333	1.62051	1.45232	-0.16819
15.8417	1.6207	1.45241	-0.16828
15.85	1.62123	1.45235	-0.16889
15.8583	1.62098	1.45236	-0.16862
15.8667	1.62084	1.45255	-0.16829
15.875	1.6206	1.45255	-0.16806
15.8833	1.62046	1.4525	-0.16796
15.8917	1.61978	1.4525	-0.16728
15.9	1.61991	1.45247	-0.16744
15.9083	1.61972	1.45243	-0.16728
15.9167	1.61956	1.45231	-0.16726
15.925	1.61982	1.45241	-0.16741
15.9333	1.6197	1.45229	-0.16741
15.9417	1.61985	1.45227	-0.16758
15.95	1.61988	1.45237	-0.16751
15.9583	1.62021	1.4523	-0.16791
15.9667	1.62005	1.45256	-0.16749
15.975	1.62042	1.45244	-0.16798
15.9833	1.62017	1.45251	-0.16767
15.9917	1.61982	1.45259	-0.16724
16	1.62009	1.45247	-0.16762
16.0083	1.62035	1.45256	-0.16779
16.0167	1.62038	1.4526	-0.16779
16.025	1.62037	1.4526	-0.16777
16.0333	1.62095	1.45261	-0.16833
16.0417	1.6211	1.45259	-0.16851
16.05	1.621	1.45259	-0.16842
16.0583	1.62097	1.45271	-0.16826
16.0667	1.62142	1.45281	-0.16862
16.075	1.62154	1.45259	-0.16895
16.0833	1.6214	1.45265	-0.16875
16.0917	1.62107	1.45263	-0.16844
16.1	1.6209	1.45274	-0.16816
16.1083	1.62006	1.45267	-0.16739
16.1167	1.61989	1.45269	-0.1672
16.125	1.61971	1.45255	-0.16716
16.1333	1.61975	1.45261	-0.16714
16.1417	1.61975	1.45259	-0.16716
16.15	1.61979	1.45254	-0.16726
16.1583	1.6198	1.45254	-0.16726
16.1667	1.61996	1.45259	-0.16738
16.175	1.62006	1.45265	-0.16741
16.1833	1.62005	1.4526	-0.16745
16.1917	1.62039	1.45284	-0.16755
16.2	1.62013	1.45274	-0.16739
16.2083	1.62002	1.45275	-0.16727
16.2167	1.62009	1.45287	-0.16722
16.225	1.62014	1.45279	-0.16735
16.2333	1.62005	1.45273	-0.16732
16.2417	1.62037	1.45288	-0.16748
16.25	1.62046	1.45274	-0.16772
16.2583	1.62067	1.45276	-0.16791
16.2667	1.62045	1.45273	-0.16772
16.275	1.62039	1.45275	-0.16765
16.2833	1.62054	1.45277	-0.16777
16.2917	1.62104	1.45289	-0.16815
16.3	1.62079	1.45294	-0.16786
16.3083	1.62069	1.4528	-0.16789
16.3167	1.62076	1.45289	-0.16786
16.325	1.62045	1.45284	-0.16761
16.3333	1.62023	1.45304	-0.16719
16.3417	1.61995	1.45281	-0.16713
16.35	1.61954	1.45292	-0.16662
16.3583	1.61934	1.45287	-0.16646
16.3667	1.61931	1.45277	-0.16654
16.375	1.61944	1.45274	-0.1667
16.3833	1.61948	1.45285	-0.16663
16.3917	1.61949	1.45266	-0.16683
16.4	1.61966	1.45263	-0.16703
16.4083	1.61982	1.4527	-0.16712
16.4167	1.61953	1.45275	-0.16678
16.425	1.61985	1.45277	-0.16708
16.4333	1.6197	1.45274	-0.16696
16.4417	1.61986	1.4528	-0.16706
16.45	1.62002	1.45287	-0.16715
16.4583	1.6197	1.4529	-0.1668
16.4667	1.61958	1.45289	-0.16669
16.475	1.61994	1.45287	-0.16706
16.4833	1.62007	1.45295	-0.16712
16.4917	1.62014	1.45285	-0.16728
16.5	1.62024	1.45295	-0.16729
16.5083	1.62036	1.45293	-0.16743
16.5167	1.62061	1.45295	-0.16766
16.525	1.62066	1.45298	-0.16768
16.5333	1.62056	1.45287	-0.16768
16.5417	1.62077	1.453	-0.16777
16.55	1.62102	1.45288	-0.16814
16.5583	1.62095	1.45307	-0.16787
16.5667	1.62066	1.45305	-0.16761
16.575	1.62064	1.45304	-0.1676
16.5833	1.62026	1.45307	-0.16719
16.5917	1.62029	1.45297	-0.16732
16.6	1.61951	1.45313	-0.16638
16.6083	1.61943	1.45308	-0.16635
16.6167	1.61936	1.45322	-0.16615
16.625	1.61943	1.45304	-0.16639
16.6333	1.61952	1.45296	-0.16656
16.6417	1.61945	1.45296	-0.16649
[truncated: 16,962 more rows]

## Sheet: Figure 4c
Figure 4c
Raman shift (cm-1)	Pristine	OCV	1.03V	1.23V	1.33V	1.43V	1.53V
900.937	11800.4	9499.21	8943.28	8387.35	7837.64	7189.99	6602.42
899.73	11713.3	9447.34	8984.62	8383.14	7891.43	7237.58	6631.37
898.522	11715.4	9525.95	9001.1	8467.97	7862.37	7249.94	6668.58
897.315	11746.4	9472.03	8984.46	8443.05	7839.53	7227.11	6629.18
896.107	11767	9505.07	8905.71	8420.2	7824.98	7249.82	6602.22
894.899	11781.5	9488.43	8955.32	8420.13	7841.49	7251.84	6622.86
893.691	11754.5	9511.11	8957.31	8415.92	7818.67	7197.97	6624.87
892.483	11764.8	9531.71	9004.81	8424.12	7843.44	7218.61	6622.75
891.274	11748.2	9546.1	8996.45	8446.81	7872.34	7197.87	6616.49
890.065	11750.3	9498.43	8977.75	8442.59	7845.39	7235.05	6626.77
888.856	11768.8	9521.1	8938.38	8421.84	7849.47	7224.65	6639.13
887.647	11775	9539.61	8921.77	8409.36	7843.2	7189.45	6632.86
886.438	11768.7	9520.92	8965.1	8425.83	7839.01	7203.87	6657.61
885.228	11810	9493.96	8962.96	8413.35	7849.28	7226.55	6655.48
884.018	11797.6	9529	8985.61	8429.82	7826.49	7212.03	6669.89
882.808	11795.4	9541.31	9006.19	8438.01	7869.83	7240.9	6636.77
881.598	11772.7	9535.02	8977.18	8450.33	7855.3	7226.38	6613.99
880.388	11747.8	9534.93	9008.08	8429.59	7830.46	7226.33	6636.65
879.177	11754	9514.18	8943.98	8439.84	7846.92	7251.05	6626.27
877.966	11789	9540.94	9003.77	8417.06	7869.57	7224.15	6626.21
876.755	11774.6	9505.75	8993.36	8419.05	7836.48	7211.71	6659.19
875.544	11760.1	9501.54	9001.54	8427.24	7807.53	7211.65	6663.25
874.332	11772.4	9499.39	8960.18	8439.54	7846.68	7221.92	6681.76
873.121	11757.9	9542.63	8970.42	8505.49	7809.48	7230.12	6652.81
871.909	11784.7	9561.1	8945.58	8482.71	7846.56	7246.56	6665.13
870.697	11811.4	9495	8992.94	8439.32	7834.13	7277.44	6646.5
869.484	11778.4	9565.03	8976.36	8451.61	7898	7223.76	6667.06
868.272	11755.7	9527.82	8951.54	8432.98	7860.82	7285.56	6679.37
867.059	11786.5	9535.98	8974.14	8459.7	7858.69	7217.46	6636.02
865.846	11749.4	9502.91	8976.11	8445.2	7850.39	7207.1	6664.81
864.633	11765.8	9554.34	8998.7	8405.97	7893.6	7268.87	6648.27
863.42	11782.3	9556.31	9008.92	8414.14	7842.02	7262.63	6646.15
862.206	11809	9543.85	9029.43	8477.93	7858.45	7206.95	6656.39
860.992	11792.5	9523.16	9019.04	8455.19	7883.1	7239.85	6664.56
859.778	11798.6	9537.49	8983.94	8471.59	7848.03	7254.2	6670.68
858.564	11784.1	9518.86	8998.27	8440.62	7885.03	7239.73	6728.27
857.35	11800.6	9547.59	9006.42	8444.66	7893.2	7256.14	6637.61
856.135	11790.2	9551.62	9026.92	8444.59	7849.91	7229.32	6707.54
854.92	11790.2	9572.1	9006.25	8454.8	7833.38	7227.21	6666.31
853.705	11757.2	9522.62	8985.58	8413.57	7843.61	7264.19	6639.5
852.49	11792.1	9528.7	8979.33	8469.04	7866.18	7288.81	6703.21
851.275	11755	9567.69	9014.21	8462.79	7857.89	7276.4	6655.84
850.059	11742.7	9512.07	9005.9	8407.19	7855.77	7222.87	6680.45
848.843	11804.3	9548.99	9014.04	8450.3	7863.94	7249.55	6696.84
847.627	11787.8	9575.62	9007.78	8489.28	7843.32	7278.27	6667.99
846.411	11793.9	9559.08	8997.42	8487.14	7859.7	7290.53	6669.98
845.194	11800	9577.48	8982.94	8425.4	7869.91	7267.86	6667.86
843.977	11795.9	9519.85	9009.57	8478.75	7886.29	7288.34	6678.07
842.761	11789.7	9513.59	9013.59	8454.02	7882.11	7241.03	6657.46
841.543	11820.4	9513.51	9001.18	8468.32	7851.24	7257.4	6659.45
840.326	11783.4	9597.62	9019.58	8488.77	7886.09	7236.8	6659.39
839.109	11789.5	9548.24	9029.76	8507.17	7851.12	7292.18	6653.17
837.891	11842.8	9517.35	9021.45	8463.97	7875.69	7294.17	6657.22
836.673	11793.5	9568.57	9009.05	8465.94	7883.84	7285.89	6644.84
835.455	11803.7	9543.85	9011.01	8467.92	7842.73	7236.57	6673.51
834.236	11764.7	9576.58	9049.91	8502.72	7883.71	7246.77	6706.28
833.018	11797.5	9568.28	9072.38	8498.53	7865.18	7273.38	6710.31
831.799	11795.4	9553.82	9002.54	8484.08	7899.98	7230.24	6661.01
830.58	11762.5	9574.24	9008.61	8484	7893.76	7256.85	6701.97
829.361	11805.5	9572.09	9053.63	8477.76	7910.1	7246.53	6675.24
828.141	11823.9	9580.19	9035.09	8448.98	7912.08	7250.57	6691.58
826.922	11834.1	9555.49	9047.29	8524.75	7934.56	7285.36	6671.01
825.702	11813.6	9553.35	9014.41	8516.46	7899.64	7238.16	6713.99
824.482	11797.1	9573.74	9040.96	8528.66	7938.5	7283.18	6658.59
823.261	11844.2	9583.89	9053.16	8479.4	7934.33	7258.53	6664.67
822.041	11780.6	9594.03	9016.19	8487.51	7901.48	7270.76	6666.66
820.82	11811.3	9630.79	8993.57	8440.33	7878.88	7264.55	6644.07
819.599	11762.1	9556.97	9018.06	8485.3	7905.44	7219.44	6707.49
818.378	11801	9601.91	9046.63	8509.78	7919.7	7280.8	6654.19
817.157	11796.8	9589.53	9028.12	8534.26	7882.78	7241.84	6697.11
815.935	11825.4	9630.36	9034.17	8466.63	7890.9	7311.37	6701.14
814.714	11757.8	9554.54	9048.4	8491.1	7909.25	7251.96	6668.33
813.492	11800.7	9558.53	9011.48	8488.97	7911.23	7264.17	6672.36
812.27	11802.7	9560.48	9025.71	8466.39	7919.34	7302.98	6668.2
811.047	11812.9	9599.25	9056.3	8503.12	7927.45	7255.87	6645.64
809.825	11806.7	9599.14	9033.71	8523.48	7908.97	7261.94	6690.57
808.602	11776	9603.13	9049.97	8504.99	7884.37	7253.7	6682.32
807.379	11865.9	9521.26	9074.41	8529.43	7900.65	7257.73	6663.86
806.156	11763.6	9568.17	9051.83	8496.64	7916.94	7237.23	6700.58
804.932	11847.4	9594.64	9025.17	8529.25	7912.78	7271.91	6645.34
803.709	11818.7	9543.46	9084.32	8500.56	7922.92	7306.57	6720.88
802.485	11810.5	9610.78	9022.94	8508.64	7906.51	7288.12	6681.99
801.261	11814.5	9635.18	9012.64	8445.24	7879.88	7298.27	6710.52
800.036	11792	9606.49	9092.19	8522.76	7869.61	7269.61	6704.32
798.812	11847.1	9534.92	9028.8	8481.84	7859.34	7296.09	6732.84
797.587	11834.8	9669.56	9012.38	8502.17	7887.85	7293.98	6683.77
796.362	11775.5	9567.39	9063.31	8546.98	7910.24	7251.05	6710.24
795.137	11793.9	9555.05	9063.21	8530.56	7918.33	7257.11	6722.41
793.912	11804	9587.6	9085.56	8505.99	7967.22	7328.46	6683.57
792.686	11795.8	9581.38	9063.02	8495.7	7869.23	7254.95	6742.66
791.461	11818.2	9556.8	8997.66	8509.89	7883.44	7275.28	6711.99
790.235	11824.2	9560.79	9030.2	8458.83	7885.41	7301.73	6701.73
789.009	11822.1	9642.25	9005.64	8485.25	7879.23	7297.58	6724.09
787.782	11785.4	9611.56	9080.98	8534.09	7875.09	7281.2	6715.86
786.556	11820	9611.45	9062.53	8521.77	7893.37	7309.67	6703.56
785.329	11779.2	9586.89	9076.7	8511.49	7909.6	7309.6	6674.96
784.102	11781.2	9550.12	9064.38	8462.5	7881.01	7246.37	6717.68
782.875	11815.8	9594.84	9050.02	8507.24	7864.64	7329.83	6713.53
781.647	11803.5	9590.66	9058.07	8529.56	7880.88	7258.47	6709.39
780.419	11836	9598.71	8992.81	8513.18	7911.36	7317.47	6676.74
779.192	11825.8	9586.39	9043.63	8496.8	7872.6	7260.38	6713.32
777.964	11844	9629.03	9047.61	8529.28	7964.14	7282.71	6729.53
776.735	11789	9592.29	9055.65	8492.56	7915.21	7254.15	6713.18
775.507	11774.7	9592.19	9096.26	8525.03	7913.11	7288.69	6690.72
774.278	11803.2	9592.09	9006.63	8504.59	7886.59	7243.86	6725.24
773.049	11792.9	9600.12	9075.71	8522.82	7925.17	7262.11	6678.38
771.82	11809.2	9600.02	9073.58	8492.22	7872.21	7282.38	6686.45
770.591	11782.7	9624.32	9067.38	8522.64	7896.55	7257.91	6702.65
769.361	11790.8	9597.78	9040.85	8536.78	7896.48	7249.72	6743.25
768.131	11809	9599.71	9077.34	8534.65	7908.61	7245.59	6704.55
766.901	11790.7	9621.96	9046.76	8512.2	7890.25	7273.99	6737
765.671	11827.2	9571.05	9026.34	8514.15	7914.57	7355.21	6684.09
764.441	11784.5	9570.95	9087.21	8473.42	7906.37	7231.19	6700.27
763.21	11833.2	9619.61	9081.01	8522.1	7898.18	7225.04	6698.18
761.979	11800.6	9591.07	9038.25	8538.25	7894.04	7253.42	6704.2
760.748	11812.7	9623.46	9076.75	8493.49	7865.54	7298.04	6679.76
759.517	11772.1	9674.11	9066.5	8501.52	7920.3	7273.6	6697.97
758.286	11788.3	9588.73	9062.34	8491.28	7924.29	7253.24	6695.87
757.054	11776	9631.25	9033.82	8570.36	7916.1	7255.21	6683.62
755.822	11800.4	9574.32	9025.61	8568.23	7885.59	7277.47	6689.65
754.59	11773.9	9620.89	9074.22	8537.7	7877.4	7275.37	6709.87
753.358	11808.4	9602.52	9029.49	8539.63	7942.26	7271.25	6687.48
752.125	11784	9567.94	8994.92	8529.4	7854.96	7254.96	6691.47
750.892	11779.9	9614.48	9047.56	8533.36	7915.74	7248.82	6703.57
749.659	11800.1	9622.49	9061.66	8502.86	7913.64	7248.76	6709.59
748.426	11816.3	9585.89	9027.1	8512.91	7860.86	7301.4	6693.3
747.193	11810.1	9587.82	9075.65	8510.79	7874.99	7277.01	6652.69
745.959	11783.7	9597.85	9061.37	8486.38	7929.64	7278.97	6691.13
744.725	11775.6	9605.85	9079.51	8518.72	7903.22	7262.7	6680.94
743.491	11814	9603.72	9095.61	8520.66	7905.18	7278.84	6686.95
742.257	11765.3	9575.26	9083.36	8490.18	7919.29	7321.31	6672.7
741.023	11791.6	9605.53	9046.8	8530.6	7905.04	7298.97	6713.14
739.788	11840.2	9566.96	9075.06	8542.66	7915.1	7266.5	6682.7
738.553	11781.4	9581.03	9050.67	8534.47	7917.05	7302.88	6668.46
737.318	11771.2	9621.42	9070.81	8546.52	7872.44	7244.11	6674.47
736.083	11838	9641.55	9097.02	8505.95	7866.31	7304.76	6743.21
734.847	11833.9	9617.15	9088.83	8528.12	7856.13	7272.31	6704.69
733.612	11813.6	9608.95	9021.96	8513.87	7884.39	7326.88	6654.04
732.376	11825.7	9629.08	9096.71	8548.17	7906.57	7290.39	6680.28
731.14	11829.7	9624.92	9060.21	8491.44	7938.86	7332.8	6657.97
729.903	11823.5	9608.64	9064.15	8533.82	7878.12	7265.99	6706.43
728.667	11803.3	9659.08	9088.32	8555.97	7902.32	7274.02	6669.97
727.43	11811.3	9648.86	9041.72	8495.23	7928.53	7275.97	6694.16
726.193	11839.5	9646.72	9071.94	8559.82	7936.54	7269.85	6690.06
724.956	11855.6	9693.09	9112.26	8553.66	7938.48	7249.57	6722.32
723.718	11829.3	9630.34	9108.11	8541.44	7912.14	7285.88	6693.96
722.48	11821.2	9680.73	9077.71	8535.29	7910.05	7265.61	6669.65
721.243	11861.5	9626.08	9152.33	8508.94	7934.22	7277.67	6681.71
720.005	11817	9724.92	9121.93	8557.32	7891.74	7289.72	6703.85
718.766	11829.1	9684.41	9091.54	8553.18	7946.18	7287.63	6667.44
717.528	11857.3	9649.98	9158.05	8530.88	7905.73	7305.73	6723.9
716.289	11891.5	9666.01	9125.65	8561.06	7950.06	7319.79	6737.95
715.05	11893.5	9675.99	9139.66	8516.57	7897.52	7247.07	6707.61
713.811	11907.5	9730.34	9109.29	8566.92	7895.43	7297.45	6717.63
712.572	11909.5	9716.09	9101.12	8526.48	7925.62	7311.5	6733.69
711.332	11935.6	9744.21	9133.28	8544.54	7949.75	7335.63	6675.13
710.092	11941.6	9766.26	9159.39	8550.5	7921.44	7315.39	6669.02
708.852	11991.9	9784.27	9175.4	8564.51	7963.71	7266.94	6717.34
707.612	12056.4	9862.75	9177.3	8606.75	7917.27	7325.33	6749.52
706.372	12096.6	9854.54	9231.6	8548.2	7929.29	7280.92	6656.73
705.131	12114.6	9886.64	9201.25	8580.34	7939.29	7325.18	6705.03
703.89	12247.5	9936.85	9265.6	8618.52	7991.59	7333.17	6706.98
702.649	12331.9	9976.98	9301.72	8620.43	8021.73	7304.89	6716.98
701.408	12394.2	10029.2	9380.13	8622.34	8041.77	7413.58	6735.03
700.166	12611.5	10218.3	9416.23	8706.8	8081.95	7405.44	6753.08
698.925	12818.7	10280.5	9526.8	8775.14	8118.1	7425.48	6742.93
697.683	13033.9	10395	9566.88	8827.34	8138.12	7503.9	6825.39
696.44	13327.5	10453.1	9602.93	8790.97	8156.12	7459.51	6803.16
695.198	13578.7	10493.1	9717.44	8819	8188.2	7525.82	6809.11
693.956	13747.3	10539.1	9743.38	8871.17	8169.98	7493.52	6829.14
692.713	13952.1	10454.4	9676.78	8959.53	8222.16	7459.22	6837.1
691.47	13953.7	10399.8	9618.25	8858.8	8193.88	7521.48	6826.95
690.226	13929.2	10254.8	9519.53	8844.58	8197.78	7493.22	6838.92
688.983	13842.3	10282.7	9461.05	8757.98	8213.75	7458.93	6826.77
687.739	13476	10190	9497.06	8773.93	8082.96	7484.97	6814.61
686.496	13375.2	10185.8	9388.36	8741.64	8147.17	7434.62	6820.55
685.251	13228.2	10127.3	9428.39	8679.22	8064.67	7408.41	6790.32
684.007	13031	10048.8	9327.77	8761.47	8084.67	7448.5	6786.22
682.763	12964.4	10056.6	9371.83	8753.31	8088.58	7398.19	6786.13
681.518	12735.2	10014.3	9323.47	8666.81	8080.45	7422.2	6747.89
680.273	12652.7	10020.1	9303.25	8698.83	8012.07	7357.85	6798.01
679.028	12602.3	9989.83	9323.19	8670.6	8088.28	7407.97	6769.82
677.782	12553.9	9919.4	9311	8642.38	8040	7339.63	6787.8
676.537	12513.6	9947.34	9300.82	8696.46	7999.76	7389.73	6741.56
675.291	12473.3	9893	9270.58	8692.32	8021.75	7391.65	6753.52
674.045	12426.9	9900.87	9276.47	8658.09	8023.67	7351.44	6767.49
672.799	12342.5	9914.75	9292.38	8666	8003.52	7347.35	6701.21
671.552	12336.4	9928.63	9214.02	8635.8	8035.52	7343.26	6723.2
670.306	12276.1	9910.42	9262.03	8651.74	7987.3	7375.27	6753.21
669.059	12191.7	9894.23	9279.94	8683.7	8011.27	7375.18	6749.12
667.812	12213.7	9934.17	9241.72	8625.45	7965.08	7337.01	6720.98
666.564	12223.6	9923.98	9219.54	8649.39	7989.05	7365	6760.99
665.317	12181.3	9887.75	9317.61	8639.26	7998.98	7370.93	6726.84
664.069	12147.2	9863.55	9271.39	8613.1	8022.94	7366.84	6722.76
662.821	12171.1	9941.53	9251.22	8645.05	7984.79	7362.75	6738.71
661.573	12102.9	9947.38	9249.09	8598.87	7998.73	7358.67	6722.61
660.325	12116.8	9925.18	9301.03	8688.88	7946.57	7344.57	6752.58
659.076	12154.7	10013.1	9216.79	8630.7	7976.53	7318.46	6758.51
657.827	12090.6	9924.86	9290.74	8644.6	7982.45	7326.4	6722.4
656.578	12118.5	9978.75	9270.59	8592.45	7968.36	7354.35	6730.33
655.329	12100.4	9968.57	9246.44	8596.35	7980.28	7396.29	6762.27
654.079	12086.2	9950.4	9278.32	8594.25	8000.21	7358.19	6710.17
652.83	12060.1	9976.24	9250.18	8604.15	7996.12	7336.11	6742.11
651.58	12010	10022.1	9308.06	8620.04	8032.04	7374.03	6776.03
650.33	12071.9	9975.9	9291.92	8635.93	7983.95	7349.95	6757.95
649.079	12061.8	9997.72	9269.79	8641.82	7963.87	7341.88	6733.88
647.829	12063.7	10037.5	9291.64	8633.72	7971.79	7371.79	6751.8
646.578	12051.7	10019.4	9295.5	8659.59	7983.7	7339.73	6747.72
645.327	12055.6	10099.1	9303.36	8625.5	7937.65	7385.61	6753.64
644.076	12049.5	10166.9	9289.23	8629.39	7999.52	7371.54	6703.61
642.824	12033.4	10100.7	9295.09	8601.31	7967.47	7355.48	6763.47
641.573	12047.3	10186.4	9324.91	8655.14	7993.35	7329.43	6781.37
640.321	12039.2	10120.3	9350.73	8651.03	8007.24	7405.25	6709.39
639.069	12093	10176	9308.65	8620.97	7961.23	7399.17	6759.24
637.816	12051	10036.1	9344.45	8696.72	8033.02	7351.17	6763.15
636.564	12042.9	10097.8	9330.33	8696.6	8034.92	7397	6783.03
635.311	12042.8	10173.4	9386.06	8644.59	8020.86	7384.94	6786.94
634.058	12118.5	10107.4	9342.01	8664.43	7994.83	7426.76	6778.87
632.805	12064.6	10183	9363.81	8700.23	8010.71	7400.73	6804.72
631.552	12074.4	10186.8	9349.7	8712.07	8004.63	7394.66	6756.76
630.298	12077.7	10146.7	9319.64	8707.96	8040.44	7410.53	6754.69
629.044	12080.9	10186.4	9391.28	8671.95	8036.36	7398.48	6800.47
627.79	12084.2	10194.1	9395.11	8701.73	8040.26	7388.42	6820.32
626.536	12087.4	10211.9	9369.04	8705.6	8018.24	7436.18	6798.31
625.281	12090.7	10167.8	9380.85	8721.42	8067.97	7376.3	6800.21
624.027	12093.9	10249.3	9376.71	8687.42	8047.94	7384.18	6798.13
622.772	12097.2	10153.5	9434.33	8772.97	8071.76	7435.9	6817.97
621.517	12100.4	10225	9344.54	8673.24	8047.76	7401.94	6817.88
620.261	12103.7	10200.9	9388.2	8651.22	8047.66	7383.93	6799.86
619.006	12106.9	10222.6	9475.66	8675	8035.62	7399.78	6829.65
617.75	12110.2	10174.6	9379.93	8678.86	8061.41	7421.59	6803.67
616.494	12113.4	10228.1	9330.02	8740.45	8101.12	7385.67	6769.75
615.238	12116.7	10142.3	9429.38	8700.52	8079.12	7411.46	6813.45
613.981	12119.9	10215.8	9435.19	8702.39	8083	7411.37	6819.33
612.725	12123.2	10191.7	9369.38	8706.24	8102.79	7437.14	6841.12
611.468	12126.4	10133.8	9405.03	8720.05	8068.88	7446.99	6858.93
610.211	12129.7	10235	9398.91	8672.19	8042.92	7442.92	6811.1
608.954	12132.9	10155.2	9420.62	8662.13	8082.6	7424.93	6816.98
607.696	12136.2	10196.8	9436.37	8675.93	8086.47	7432.79	6810.93
606.438	12118.2	10192.6	9408.38	8761.29	8068.48	7438.66	6834.69
605.18	12088.3	10220.2	9396.29	8786.99	8108.13	7420.69	6860.43
603.922	12096.1	10277.6	9461.71	8747.11	8129.88	7408.67	6840.47
602.664	12167.5	10243.6	9415.85	8798.64	8088.05	7470.17	6822.49
601.405	12131.6	10175.9	9461.38	8723.02	8137.61	7466.1	6798.56
600.146	12133.5	10282.9	9381.77	8746.73	8109.69	7497.78	6820.32
598.887	12165.2	10239	9437.22	8702.91	8107.6	7420.23	6802.36
597.628	12155.1	10181.2	9439.04	8764.33	8141.25	7499.56	6869.77
596.369	12165	10272.3	9415.06	8720.53	8119.3	7443.87	6865.71
595.109	12178.7	10206.6	9464.51	8720.41	8204.53	7451.72	6861.64
593.849	12206.4	10246.1	9462.36	8720.28	8154.8	7469.48	6873.45
592.589	12184.4	10257.8	9434.42	8779.67	8174.53	7499.14	6881.28
591.328	12156.6	10168.3	9404.5	8791.44	8142.67	7501.02	6895.07
590.068	12152.5	10356.5	9461.86	8751.64	8184.21	7522.73	6881.08
588.807	12221.8	10209.5	9467.64	8767.37	8199.95	7516.67	6914.69
587.546	12172.1	10157.8	9467.47	8743.45	8201.81	7550.27	6938.37
586.285	12175.9	10242.8	9427.66	8721.51	8223.5	7540.24	6924.39
585.023	12148.1	10222.8	9429.48	8810.57	8245.17	7538.15	6922.3
583.762	12153.9	10234.5	9457.06	8768.82	8284.67	7579.65	6957.85
582.5	12195.4	10226.3	9470.76	8733.02	8193.4	7611.23	7023.12
581.238	12165.5	10214.2	9409.19	8734.88	8228.94	7591.3	7028.94
579.975	12205	10263.5	9494.19	8758.52	8284.26	7642.67	7016.93
578.713	12206.9	10196	9464.32	8813.83	8224.72	7632.64	7016.8
577.45	12167.2	10269	9428.51	8760.23	8299.83	7588.96	7080.03
576.187	12194.8	10203.5	9462	8803.65	8309.59	7626.45	7050.2
574.924	12246.1	10217.1	9424.23	8785.7	8291.63	7646.11	7079.76
573.66	12249.9	10209	9469.58	8827.11	8267.75	7570.79	7061.81
572.397	12267.6	10175.2	9412.04	8811.14	8253.77	7651.79	7059.7
571.133	12255.6	10244.2	9455.4	8783.31	8239.79	7588.36	7053.64
569.869	12235.7	10238	9417.66	8785.15	8308.88	7582.31	7021.86
568.604	12235.6	10198.3	9405.63	8771.17	8286.99	7655.35	7029.65
567.34	12245.3	10211.9	9446.99	8822.44	8191.96	7560.32	7031.5
566.075	12233.3	10223.6	9452.76	8731.37	8243.23	7605.67	7025.44
564.81	12272.7	10150.2	9444.69	8760.89	8241.13	7522.55	7074.72
563.545	12250.9	10146.1	9387.22	8764.71	8189.62	7585.67	7001.48
562.28	12254.7	10157.7	9428.56	8738.89	8205.31	7587.53	7015.19
561.014	12272.3	10149.6	9392.84	8738.76	8181.48	7569.63	6965.68
559.748	12309.7	10169.2	9483.53	8766.28	8246.53	7526.06	6965.56
558.482	12297.7	10119.6	9441.89	8756.28	8175.32	7545.7	6971.37
557.216	12295.6	10141.1	9465.42	8797.61	8159.41	7551.51	6919.92
555.949	12354.7	10162.6	9417.88	8700.75	8167.19	7529.68	6935.61
554.683	12350.6	10207.8	9490.74	8714.44	8155.23	7499.97	6972.99
553.416	12334.7	10114.9	9457.02	8743.91	8174.85	7517.63	6937.36
552.148	12348.3	10162	9419.37	8753.65	8151.06	7531.33	6889.9
550.881	12371.9	10159.9	9423.16	8755.49	8158.84	7517.41	6952.92
549.614	12450.6	10169.5	9499.91	8761.28	8182.39	7485.75	6873.91
548.346	12456.4	10167.4	9493.82	8776.92	8109.31	7507.34	6883.68
547.078	12416.8	10240.1	9430.56	8751.15	8152.58	7473.72	6921.03
545.809	12444.2	10107.8	9385.06	8699.77	8118.95	7446.02	6863.76
544.541	12511	10180.5	9436.15	8737.1	8140.52	7414.39	6889.28
543.272	12467.5	10164.6	9386.73	8650.27	8126.62	7491.15	6834.01
542.003	12526.5	10160.4	9445.68	8736.84	8110.75	7465.44	6867.41
540.734	12524.3	10178	9441.57	8789.9	8100.79	7471.25	6849.58
539.465	12587.1	10242.7	9390.2	8699.16	8051.45	7421.91	6861.3
538.195	12531.8	10142.1	9336.88	8695.1	8112.4	7451.36	6869.08
536.925	12576.9	10132	9407.61	8757.98	8096.54	7423.7	6863.07
535.655	12582.6	10190.9	9405.49	8755.88	8127.93	7486.6	6872.82
534.385	12639.5	10153.3	9387.61	8759.69	8108.14	7401.87	6851.07
533.115	12700.3	10149.2	9432.72	8802.85	8098.2	7454.91	6819.49
531.844	12676.5	10123.4	9387.31	8741.72	8054.81	7450.88	6831.2
530.573	12680.2	10194	9391.09	8678.64	8097.99	7440.95	6840.95
529.302	12813.8	10164.3	9406.67	8704.09	8068.39	7440.85	6836.92
528.03	12752.6	10168	9418.31	8709.87	8058.45	7468.29	6880.09
526.759	12836.9	10146.2	9416.18	8723.51	8062.29	7483.92	6832.8
525.487	12754.1	10167.6	9421.92	8748.93	8062.19	7499.54	6813.05
524.215	12773.6	10134	9305.8	8721.29	8030.65	7460.13	6832.61
522.943	12728.1	10177	9339.07	8719.2	8085.58	7424.66	6793.22
521.67	12788.8	10127.7	9370.35	8689.6	8042.25	7399.03	6836.36
520.398	12741.5	10100	9368.24	8669.84	8081.44	7446.09	6773.41
519.125	12698	10180.4	9425.04	8691.33	8038.14	7447.95	6814.57
517.852	12727.3	10129.1	9389.54	8801.17	8047.86	7404.66	6808.59
516.578	12605.4	10083.8	9446.32	8773.55	8045.8	7412.43	6802.61
515.305	12571.8	10156.2	9428.49	8706.67	8030	7418.23	6804.48
514.031	12504.9	10161.9	9398.89	8743.84	8047.57	7394.58	6808.32
512.757	12459.6	10177.4	9406.58	8722.12	8049.44	7410.19	6792.53
511.483	12386.8	10198.8	9453.51	8829.9	8067	7451.31	6833.65
510.208	12378.8	10220.1	9465.11	8827.8	8096.33	7441.4	6880.64
508.933	12363	10314	9543.39	8788.43	8145.26	7423.66	6821.7
507.658	12355	10374.6	9594.19	8866.73	8166.71	7521.61	6894.16
506.383	12335.2	10462.6	9631.26	8886.18	8188.16	7527.39	6909.74
505.108	12337	10481.9	9666.34	8938.95	8276.25	7617.45	6886.11
503.832	12334.9	10701.2	9748.45	8950.55	8293.76	7538.93	6917.37
502.557	12254.4	10679.3	9738.44	8915.11	8240.71	7560.37	6917.26
501.281	12289.6	10628.1	9720.59	8956.1	8142.62	7593.56	6928.91
500.004	12307.1	10490.7	9724.3	8908.92	8193.44	7536.63	6899.41
498.728	12293.2	10472.8	9622.24	8893.09	8208.99	7534.56	6842.51
497.451	12308.7	10441.2	9625.96	8840.06	8144.24	7552.08	6881.58
496.174	12296.8	10394	9563.11	8845.79	8108.89	7506.93	6881.48
494.897	12285	10301.7	9539.44	8867.18	8116.61	7471.59	6906.83
493.62	12286.8	10317.2	9486.41	8851.37	8130.21	7467.58	6896.94
492.342	12361	10315	9523.42	8823.82	8102.7	7481.18	6810.73
491.064	12300.2	10256.1	9464.55	8731.73	8079.12	7453.69	6877.16
489.786	12337.2	10171.7	9435.04	8721.82	8167.05	7410.55	6818.38
488.508	12425.1	10169.6	9444.65	8758.85	8106.3	7443.71	6841.76
487.23	12417.1	10198.7	9434.71	8760.67	8092.51	7463.17	6835.8
485.951	12503	10100.7	9401.31	8737.08	8125.64	7447.43	6865.03
484.672	12522.4	10155.3	9373.79	8742.82	8100.12	7402.38	6892.3
483.393	12510.5	10092.5	9367.77	8736.82	8090.24	7417.93	6837.47
482.114	12477	10043.5	9344.17	8709.34	8133.13	7484.28	6884.28
480.834	12383.1	10014	9373.33	8734.61	8086.13	7425.56	6837.28
479.554	12289.2	10000.1	9338.02	8711.04	8072.35	7489.93	6852.82
478.274	12291	9982.4	9314.43	8714.83	8091.78	7513.27	6837.1
476.994	12228.4	10003.7	9296.72	8669.79	8083.87	7485.82	6891.68
475.713	12243.9	9948.86	9236.05	8714.58	8109.15	7489.62	6924.77
474.433	12200.8	9903.8	9269.11	8732.02	8159.8	7518.8	6977.36
473.152	12177.2	9893.89	9229.94	8667.49	8108.94	7524.55	6983.1
471.871	12134.2	9815.67	9231.77	8659.57	8120.54	7491.27	7020.06
470.589	12126.3	9844.8	9219.93	8688.72	8147.74	7553.6	6975.06
469.308	12046.2	9832.95	9247.12	8688.59	8155.43	7551.53	7031.51
468.026	12116.3	9826.95	9229.43	8727.48	8155.32	7611.88	7025.53
466.744	12114.3	9815.11	9211.75	8668.85	8174.7	7572.76	7044.91
465.462	12092.7	9822.76	9219.43	8670.69	8151.19	7527.8	7033.08
464.179	12040	9777.78	9197.86	8615.99	8141.33	7514.04	7054.39
462.896	12069.1	9709.43	9170.45	8594.44	8176.3	7529.52	7011.38
461.614	12033.9	9812.59	9219.05	8682.03	8129.41	7541.11	7011.26
460.33	12018.3	9734.51	9189.7	8639.05	8115.67	7470.86	6999.44
459.047	12029.8	9773.35	9195.43	8670.1	8051.28	7422.06	6966.21
457.763	12016.1	9740.1	9168.04	8693.36	8035.6	7406.39	6913.51
456.48	12004.3	9775.02	9164.03	8623.13	8060.82	7447.19	6897.82
455.195	12000.4	9697.01	9208.69	8669.75	8027.62	7406.21	6889.93
453.911	11955.5	9741.66	9169.64	8628.76	8035.32	7398.33	6864.52
452.627	11947.6	9772.67	9192.87	8679.25	8009.92	7378.78	6839.12
451.342	11994.3	9710.27	9183.02	8593.51	8009.84	7388.43	6815.67
450.057	11955.3	9752.95	9147.88	8577.84	8019.47	7376.67	6784.45
448.772	11982.4	9713.91	9151.66	8616.65	7953.24	7357.14	6797.99
447.486	11960.9	9721.56	9106.81	8620.43	7947.33	7349.28	6825.13
446.201	11922	9703.94	9166.99	8589.21	7976.42	7356.98	6756.98
444.915	11886.9	9676.59	9135.77	8610.49	7972.45	7325.79	6786.06
443.629	11890.7	9680.36	9203.69	8594.83	7966.54	7372.37	6776.26
442.343	11935.4	9662.75	9098.62	8602.5	7948.96	7335.36	6754.79
441.056	11878.9	9668.47	9154.86	8571.31	7993.58	7391.64	6813.01
439.769	11933.3	9627.55	9102.29	8600.35	7962.41	7339.09	6770.18
438.482	11865.2	9652.69	9131.33	8625.5	7902.11	7327.36	6740.96
437.195	11882.6	9697.25	9119.56	8609.85	7970.01	7335.05	6770.01
435.908	11876.7	9679.65	9138.87	8631.11	7975.76	7331.09	6769.93
434.62	11865	9669.83	9076.63	8559.16	7954.32	7296.07	6727.14
433.332	11839.7	9660	9084.3	8609.53	7963.94	7363.94	6746.47
432.044	11835.8	9654.07	9109.43	8605.54	7996.86	7311.46	6773.57
430.756	11847.4	9638.43	9122.9	8593.8	7903.63	7315.27	6738.56
429.467	11851.2	9603.39	9091.75	8552.95	7930.72	7328.78	6755.94
428.178	11835.6	9645.96	9144.02	8585.83	7938.4	7326.76	6705.42
426.889	11825.8	9616.76	9126.45	8609	7903.41	7297.6	6740.26
425.6	11831.6	9655.43	9099.2	8577.87	7940.19	7299.47	6693.65
424.311	11835.4	9665.01	9124.3	8568.07	7934.29	7285.82	6745.93
423.021	11829.5	9591.24	9131.94	8579.6	7961.36	7338.1	6728.4
421.731	11829.5	9577.56	9110.51	8614.39	7963.21	7318.64	6724.45
420.441	11841.1	9596.84	9112.34	8569.71	7932.13	7301.12	6730.19
419.151	11821.6	9649.05	9102.55	8569.61	7920.43	7270.06	6739.8
417.86	11827.4	9608.26	9106.32	8557.89	7964.91	7293.23	6718.42
416.569	11879.6	9621.71	9063.6	8588.78	7941.59	7289.29	6739.65
415.278	11827.3	9619.66	9090.61	8571.25	7924.08	7302.78	6743.44
413.987	11827.2	9679.57	9144.72	8592.45	7929.81	7349.18	6733.69
412.696	11813.6	9609.77	9115.57	8574.92	7939.42	7223.27	6716.19
411.404	11840.6	9654.17	9076.76	8586.43	7887.09	7323.86	6710.31
410.112	11844.4	9650.19	9086.33	8565.05	7917.98	7352.81	6745.07
408.82	11838.6	9619.12	9063.01	8628.79	7927.58	7341.12	6717.91
407.527	11846.3	9663.5	9119.01	8553.24	7952.65	7279.15	6725.57
406.235	11828.8	9622.77	9047.34	8597.63	7908.09	7294.55	6727.43
404.942	11815.2	9599.46	9097.52	8489.24	7938.96	7344.76	6769.9
403.649	11867.3	9560.69	9051.02	8599.35	7936.95	7364.02	6738.88
402.356	11840.2	9645.64	9077.99	8583.78	7911.74	7298.21	6680.81
401.062	11805.4	9604.94	9064.35	8593.35	7944.53	7303.94	6736.8
399.768	11865.2	9635.75	9089.38	8585.51	7928.99	7307.73	6717.4

[truncated: 26 more sheets: Figure 4d, Figure 4e, Figure 4f, Figure 4g, Figure 4h, Figure S1, Figure S2, Figure S3a, Figure S3b, Figure S4, Figure S5a, Figure S5b, Figure S12, Figure S18, Figure S22, Figure S23, Figure S24, Figure S25, Figure S26, Figure S27 …]
